# Supplementary material for: [(2R,3S,6S)-3-Acet­yloxy-6-(1-phenyl-1H-1,2,3-triazol-4-yl)-3,6-dihydro-2H-pyran-2-yl]methyl acetate
Source: Acta Crystallogr Sect E Struct Rep Online. 2011 Sep 30;67(Pt 10):o2757–8. doi: 10.1107/S1600536811037305 (PMC3201326; doi:10.1107/S1600536811037305)
Supplement: Supplementary file 2 [file e-67-o2757-Isup2.hkl]

#
# h,k,l, Fc-squared, Fo-squared, sigma(Fo-squared) and status flag
#
data_I
_shelx_title ' P21  1591 Friedel pairs'
_shelx_refln_list_code          4
_shelx_F_calc_maximum       81.18
_exptl_crystal_F_000       376.00
_reflns_d_resolution_high  0.8014
 
loop_
 _symmetry_equiv_pos_as_xyz
 'x, y, z'
 '-x, y+1/2, -z'
 
_cell_length_a     4.7993
_cell_length_b    16.6308
_cell_length_c    10.7633
_cell_angle_alpha  90.000
_cell_angle_beta   93.225
_cell_angle_gamma  90.000
 
_shelx_F_squared_multiplier     1.000
 
loop_
 _refln_index_h
 _refln_index_k
 _refln_index_l
 _refln_F_squared_calc
 _refln_F_squared_meas
 _refln_F_squared_sigma
 _refln_observed_status
   0 -20   0      280.08      307.08      8.05 o
   1 -20   0       27.86       32.71      2.00 o
   1 -19   0       27.07       24.61      1.39 o
   2 -19   0       12.92       12.93      2.60 o
   0 -18   0      322.36      361.89     10.84 o
   1 -18   0       89.54      100.68      2.75 o
   2 -18   0        7.66        8.20      2.31 o
   1 -17   0        5.11        7.74      1.07 o
   2 -17   0        7.96        9.18      1.09 o
   3 -17   0       22.19       28.54      2.08 o
   0 -16   0     1179.45     1295.09     19.37 o
   1 -16   0        5.97        5.79      1.11 o
   2 -16   0       28.21       32.84      3.06 o
   3 -16   0       25.90       30.32      2.48 o
   1 -15   0      207.93      234.14      6.17 o
   2 -15   0       26.94       29.33      3.00 o
   3 -15   0       33.02       40.22      3.15 o
   4 -15   0       16.59       16.61      1.37 o
   0 -14   0       41.64       39.03      2.98 o
   1 -14   0      458.91      500.12     12.84 o
   2 -14   0       82.11       93.14      3.73 o
   3 -14   0       59.17       68.05      4.49 o
   4 -14   0       75.02       83.62      2.50 o
   1 -13   0      671.24      715.69     10.54 o
   2 -13   0       77.34       82.13      3.46 o
   3 -13   0      169.52      172.66      4.86 o
   4 -13   0        5.84        5.44      0.85 o
   0 -12   0      354.96      343.59      9.11 o
   1 -12   0        9.64       11.75      1.02 o
   2 -12   0      223.27      244.99      5.86 o
   3 -12   0       32.58       31.27      2.11 o
   4 -12   0       27.79       31.55      1.85 o
   1 -11   0      162.96      168.59      5.96 o
   2 -11   0       12.27       11.30      0.90 o
   3 -11   0       83.09       82.45      3.46 o
   4 -11   0       22.75       22.31      1.73 o
   5 -11   0       27.21       28.05      1.66 o
   0 -10   0      175.50      159.96      5.12 o
   1 -10   0      232.28      243.91      8.29 o
   2 -10   0       74.31       71.93      3.43 o
   3 -10   0      232.46      253.24      6.41 o
   4 -10   0      271.27      274.32      6.49 o
   5 -10   0        2.41        2.28      0.80 o
   1  -9   0      189.05      215.28      4.38 o
   2  -9   0       58.80       74.48      4.07 o
   3  -9   0       36.74       37.66      1.74 o
   4  -9   0        7.56        8.37      1.70 o
   5  -9   0       10.50       10.22      1.39 o
   0  -8   0       39.96       38.76      2.01 o
   1  -8   0      593.57      632.03      9.32 o
   2  -8   0        3.20        3.97      0.85 o
   3  -8   0       82.91       97.88      3.41 o
   4  -8   0       40.34       43.78      2.51 o
   5  -8   0        3.78        2.43      1.08 o
   1  -7   0     1725.30     1731.85     30.45 o
   2  -7   0      597.80      632.90     13.48 o
   3  -7   0       47.41       46.91      2.28 o
   4  -7   0       31.59       37.21      3.55 o
   5  -7   0       22.15       23.35      2.27 o
   0  -6   0      285.24      258.11      5.86 o
   1  -6   0      334.12      333.67     10.25 o
   2  -6   0      438.18      470.23     10.58 o
   3  -6   0       78.92       89.04      3.15 o
   4  -6   0       28.87       32.96      2.31 o
   5  -6   0       89.93      100.14      4.79 o
   1  -5   0      691.03      650.09     13.74 o
   2  -5   0      811.70      859.10     16.98 o
   3  -5   0       45.91       44.45      2.90 o
   4  -5   0       20.09       19.16      1.99 o
   5  -5   0      187.31      200.97      7.27 o
   0  -4   0     4526.49     4079.91     67.54 o
   1  -4   0     1776.71     1675.34     20.35 o
   2  -4   0      611.70      608.45     12.69 o
   3  -4   0      103.41      102.48      4.48 o
   4  -4   0       15.40       14.13      1.20 o
   5  -4   0       10.93       10.91      1.16 o
   1  -3   0     3602.44     3195.22     53.44 o
   2  -3   0      235.50      220.40      5.99 o
   3  -3   0      133.19      129.80      5.14 o
   4  -3   0       64.81       64.33      3.14 o
   5  -3   0        9.30       10.39      1.14 o
   0  -2   0      408.79      389.66      6.93 o
   1  -2   0     3997.68     3539.95     58.96 o
   2  -2   0      361.01      345.64      8.22 o
   3  -2   0       86.95       93.07      4.32 o
   4  -2   0        2.66        3.26      0.65 o
   5  -2   0        7.19        6.86      1.02 o
   1  -1   0      754.00      703.34     12.82 o
   2  -1   0      325.85      303.63      7.53 o
   3  -1   0       66.04       62.69      3.55 o
   4  -1   0       92.52       89.43      3.33 o
   5  -1   0       78.97       81.93      2.98 o
   1   0   0     5291.95     4732.42     78.39 o
   2   0   0       33.42       31.84      2.03 o
   3   0   0        6.01        6.72      1.43 o
   4   0   0      185.35      181.84      4.92 o
   5   0   0       11.05       11.66      2.33 o
   1   1   0      758.31      714.70      9.32 o
   2   1   0      324.66      327.06      8.13 o
   3   1   0       65.34       56.87      3.52 o
   4   1   0       92.18       87.14      3.35 o
   5   1   0       78.01       78.87      4.12 o
   0   2   0      410.12      394.77      6.95 o
   1   2   0     3999.33     3647.73     61.08 o
   2   2   0      361.73      371.56      9.05 o
   3   2   0       86.81       94.96      4.65 o
   4   2   0        2.53        1.17      1.30 o
   5   2   0        7.51        6.95      1.39 o
   1   3   0     3604.71     3317.72     55.90 o
   2   3   0      235.43      217.49      6.41 o
   3   3   0      133.53      131.34      5.70 o
   4   3   0       64.33       62.34      2.92 o
   5   3   0        9.50       10.85      1.76 o
   0   4   0     4537.29     4168.39     68.86 o
   1   4   0     1765.55     1649.26     29.01 o
   2   4   0      614.79      638.84      9.91 o
   3   4   0      105.43       99.35      5.01 o
   4   4   0       14.76       13.03      2.00 o
   5   4   0       10.59       11.24      1.75 o
   1   5   0      689.44      649.27     12.88 o
   2   5   0      810.50      831.53     17.52 o
   3   5   0       45.90       52.09      3.69 o
   4   5   0       19.72       17.61      2.37 o
   5   5   0      187.39      171.37      6.26 o
   0   6   0      280.41      247.19      5.63 o
   1   6   0      332.44      332.75      7.85 o
   2   6   0      441.23      465.63     11.48 o
   3   6   0       79.29       85.75      3.31 o
   4   6   0       29.32       29.09      2.96 o
   5   6   0       90.20       90.51      2.79 o
   1   7   0     1723.35     1718.70     31.16 o
   2   7   0      599.11      626.00     14.56 o
   3   7   0       46.24       41.65      2.40 o
   4   7   0       31.37       33.31      3.14 o
   5   7   0       22.54       20.12      2.00 o
   0   8   0       39.24       36.06      1.97 o
   1   8   0      592.47      616.84     13.34 o
   2   8   0        3.37        2.39      1.10 o
   3   8   0       83.30       92.98      4.41 o
   4   8   0       40.09       34.80      3.19 o
   5   8   0        3.82        3.29      0.94 o
   1   9   0      188.50      209.91      9.71 o
   2   9   0       59.25       71.02      4.01 o
   3   9   0       35.83       33.93      2.29 o
   4   9   0        7.11        5.94      1.67 o
   5   9   0       10.77       10.82      1.37 o
   0  10   0      174.73      160.78      5.22 o
   1  10   0      232.44      236.27      6.86 o
   2  10   0       73.67       61.32      2.77 o
   3  10   0      233.64      217.56      8.48 o
   4  10   0      271.35      246.81      8.70 o
   5  10   0        2.17        2.67      0.81 o
   1  11   0      163.88      157.95      3.98 o
   2  11   0       11.84        8.13      1.18 o
   3  11   0       82.94       78.61      4.92 o
   4  11   0       22.86       19.31      2.32 o
   5  11   0       26.86       23.05      1.46 o
   0  12   0      352.97      326.92      8.94 o
   1  12   0        9.20        9.38      0.98 o
   2  12   0      221.24      218.64      8.46 o
   3  12   0       32.45       25.36      2.96 o
   4  12   0       27.90       27.89      2.56 o
   1  13   0      669.11      669.54     16.85 o
   2  13   0       76.84       80.21      4.95 o
   3  13   0      171.07      154.34      6.87 o
   4  13   0        5.75        7.30      1.37 o
   0  14   0       40.95       42.79      3.48 o
   1  14   0      460.45      449.59     13.08 o
   2  14   0       80.90       86.89      5.14 o
   3  14   0       58.63       52.99      3.71 o
   4  14   0       74.09       75.21      3.55 o
   1  15   0      206.73      205.29      8.16 o
   2  15   0       27.06       26.60      2.89 o
   3  15   0       34.19       36.47      2.86 o
   4  15   0       16.81       15.10      1.27 o
   0  16   0     1182.82     1165.67     25.25 o
   1  16   0        6.29        4.84      1.00 o
   2  16   0       27.82       25.27      2.58 o
   3  16   0       25.72       29.17      2.33 o
   1  17   0        5.28        5.97      0.97 o
   2  17   0        8.35       10.65      1.59 o
   3  17   0       22.75       23.62      1.29 o
   0  18   0      319.13      311.50      8.95 o
   1  18   0       90.93       86.61      2.88 o
   2  18   0        7.54        5.87      0.81 o
   1  19   0       27.02       22.65      2.40 o
   2  19   0       13.00       12.63      0.84 o
  -1 -20   1      125.87      137.41      4.26 o
   0 -20   1       35.87       40.66      2.42 o
   1 -20   1       91.10       95.96      3.57 o
  -2 -19   1       52.59       57.15      2.68 o
  -1 -19   1       94.92      101.64      2.42 o
   0 -19   1       22.99       23.51      1.57 o
   1 -19   1       30.16       33.96      2.51 o
   2 -19   1       41.41       40.89      2.10 o
  -2 -18   1        5.24        3.75      1.14 o
  -1 -18   1      130.28      142.19      3.32 o
   0 -18   1       99.43      110.19      3.23 o
   1 -18   1       39.07       41.76      1.72 o
   2 -18   1        6.82        7.45      0.85 o
  -3 -17   1       79.27       87.48      3.75 o
  -2 -17   1        6.81        6.31      0.91 o
  -1 -17   1       74.53       75.65      2.56 o
   0 -17   1       27.80       27.06      1.59 o
   1 -17   1      378.73      395.59      7.98 o
   2 -17   1       22.85       26.73      2.43 o
   3 -17   1        4.79        6.76      1.11 o
  -3 -16   1       55.23       57.98      3.43 o
  -2 -16   1       39.55       36.41      2.15 o
  -1 -16   1       12.27       12.69      1.61 o
   0 -16   1      103.49      107.12      3.45 o
   1 -16   1      170.30      191.73      5.36 o
   2 -16   1       99.19      103.61      5.15 o
   3 -16   1       17.69       18.75      2.08 o
  -4 -15   1       46.57       51.97      2.36 o
  -3 -15   1        9.89       13.32      1.20 o
  -2 -15   1       28.64       32.71      2.40 o
  -1 -15   1        6.65        7.42      1.86 o
   0 -15   1      723.98      766.35     13.24 o
   1 -15   1      307.09      325.29      7.47 o
   2 -15   1       44.04       52.99      3.81 o
   3 -15   1       83.56       91.48      3.14 o
   4 -15   1       58.85       53.64      2.43 o
  -4 -14   1       34.58       35.25      1.53 o
  -3 -14   1       51.22       58.36      2.61 o
  -2 -14   1        3.65        2.66      0.98 o
  -1 -14   1      117.31      120.00      4.24 o
   0 -14   1      569.23      624.82     11.19 o
   1 -14   1       27.04       29.39      2.13 o
   2 -14   1        3.80        3.27      1.36 o
   3 -14   1        6.13        5.33      1.58 o
   4 -14   1        9.89       11.80      1.43 o
  -4 -13   1        2.53        1.58      1.15 o
  -3 -13   1      223.81      255.38      9.58 o
  -2 -13   1      347.97      359.23      6.22 o
  -1 -13   1       54.93       62.57      2.26 o
   0 -13   1       33.30       31.91      1.60 o
   1 -13   1      152.86      153.76      3.72 o
   2 -13   1       30.38       31.02      2.19 o
   3 -13   1       31.33       31.60      1.96 o
   4 -13   1       22.21       24.66      1.42 o
  -4 -12   1        5.55        4.09      0.81 o
  -3 -12   1       12.48       11.39      1.38 o
  -2 -12   1       68.46       75.41      3.00 o
  -1 -12   1      188.45      193.73      5.42 o
   0 -12   1      123.33      119.93      5.00 o
   1 -12   1      126.23      131.92      3.49 o
   2 -12   1       72.90       84.88      2.99 o
   3 -12   1      147.86      140.64      4.41 o
   4 -12   1        4.57        3.97      0.86 o
  -5 -11   1       33.18       35.91      1.92 o
  -4 -11   1       15.63       15.08      1.46 o
  -3 -11   1      142.68      148.57      6.24 o
  -2 -11   1      179.00      188.56      3.51 o
  -1 -11   1       64.43       63.31      2.38 o
   0 -11   1       90.45      105.42      2.95 o
   1 -11   1       11.99       13.22      1.71 o
   2 -11   1       59.41       63.03      2.32 o
   3 -11   1       29.35       29.32      2.05 o
   4 -11   1       28.84       34.38      2.05 o
  -5 -10   1       92.11       93.83      3.67 o
  -4 -10   1        1.11        1.98      0.80 o
  -3 -10   1       92.87       94.08      3.66 o
  -2 -10   1      295.55      319.85      8.10 o
  -1 -10   1      101.58      114.69      3.19 o
   0 -10   1      343.13      363.94      6.25 o
   1 -10   1       90.62       94.27      4.20 o
   2 -10   1      402.57      391.79      8.05 o
   3 -10   1       39.54       44.92      3.53 o
   4 -10   1       11.34       11.94      1.39 o
   5 -10   1       11.51       11.56      1.27 o
  -5  -9   1       80.18       85.33      3.77 o
  -4  -9   1       88.71       93.10      3.56 o
  -3  -9   1      146.87      148.72      4.69 o
  -2  -9   1      322.51      322.90      8.37 o
  -1  -9   1       16.46       13.14      1.02 o
   0  -9   1      665.74      711.19     10.19 o
   1  -9   1      304.89      346.10      9.05 o
   2  -9   1      422.45      442.32     11.70 o
   3  -9   1       71.38       73.29      3.56 o
   4  -9   1        8.94       12.21      1.45 o
   5  -9   1       25.98       24.82      2.79 o
  -5  -8   1        6.65        4.72      1.12 o
  -4  -8   1       54.41       59.53      2.86 o
  -3  -8   1       23.71       27.78      2.92 o
  -2  -8   1      122.83      135.45      4.49 o
  -1  -8   1      585.41      584.56      8.39 o
   0  -8   1      269.39      274.95      4.73 o
   1  -8   1       35.35       32.25      1.33 o
   2  -8   1      238.99      272.77      5.64 o
   3  -8   1        1.16        2.68      0.89 o
   4  -8   1      190.08      210.62      8.26 o
   5  -8   1       38.56       46.25      2.88 o
  -5  -7   1       29.58       27.43      2.40 o
  -4  -7   1       81.72       92.95      3.59 o
  -3  -7   1      520.69      561.32     12.43 o
  -2  -7   1      659.44      701.98     14.27 o
  -1  -7   1       27.69       26.33      1.10 o
   0  -7   1      318.19      328.28      5.19 o
   1  -7   1     1243.53     1298.84     16.67 o
   2  -7   1      676.39      683.54     14.69 o
   3  -7   1      170.19      176.27      6.59 o
   4  -7   1       17.19       14.27      1.53 o
   5  -7   1        5.06        3.69      1.11 o
  -5  -6   1       18.18       15.36      1.97 o
  -4  -6   1        3.76        6.49      1.15 o
  -3  -6   1       56.28       61.09      2.48 o
  -2  -6   1      162.41      167.62      4.92 o
  -1  -6   1      287.68      305.94      4.85 o
   0  -6   1      401.51      396.73     13.85 o
   1  -6   1      535.58      548.48      6.38 o
   2  -6   1      531.93      559.48     12.38 o
   3  -6   1      163.59      162.63      6.07 o
   4  -6   1       12.26       15.47      1.57 o
   5  -6   1       20.95       18.21      2.10 o
  -5  -5   1       19.24       20.91      2.28 o
  -4  -5   1      170.33      184.94      5.23 o
  -3  -5   1      651.60      633.69     14.21 o
  -2  -5   1       11.46        9.67      1.09 o
  -1  -5   1      328.77      297.52      4.59 o
   0  -5   1      131.23      138.24      2.50 o
   1  -5   1     1128.36     1165.82     14.44 o
   2  -5   1     1257.07     1337.64     25.20 o
   3  -5   1       44.15       48.22      3.11 o
   4  -5   1      209.12      183.36      5.47 o
   5  -5   1       82.26       85.88      4.56 o
  -5  -4   1       34.71       35.95      1.98 o
  -4  -4   1       37.01       41.84      3.25 o
  -3  -4   1       66.60       61.36      3.26 o
  -2  -4   1      272.96      282.72      6.90 o
  -1  -4   1      230.93      215.24      3.47 o
   0  -4   1     1238.63     1149.14      9.79 o
   1  -4   1     1482.07     1404.47     19.78 o
   2  -4   1      196.96      196.15      5.73 o
   3  -4   1      356.85      371.54     10.14 o
   4  -4   1       21.47       20.62      1.39 o
   5  -4   1       17.47       13.99      2.01 o
  -5  -3   1       34.38       33.47      1.93 o
  -4  -3   1       66.15       68.06      2.40 o
  -3  -3   1      343.49      336.59      9.09 o
  -2  -3   1      264.97      250.74      6.36 o
  -1  -3   1      308.37      281.99      5.74 o
   0  -3   1      532.30      512.06      6.62 o
   1  -3   1     2644.63     2364.47     40.25 o
   2  -3   1      440.87      408.44      9.48 o
   3  -3   1      133.30      136.15      5.42 o
   4  -3   1      154.42      145.07     11.93 o
   5  -3   1      296.92      303.93      9.58 o
  -5  -2   1       36.88       37.09      2.02 o
  -4  -2   1      196.85      195.69      4.64 o
  -3  -2   1      107.75      100.28      4.38 o
  -2  -2   1       98.00       84.42      3.22 o
  -1  -2   1     2055.08     1854.20     31.33 o
   0  -2   1     1895.55     1725.54     16.52 o
   1  -2   1     1440.60     1350.13     23.60 o
   2  -2   1      296.03      275.16      7.13 o
   3  -2   1      141.52      131.31      5.34 o
   4  -2   1       50.31       47.11      2.00 o
   5  -2   1      128.12      135.42      3.79 o
  -5  -1   1       32.06       31.99      1.88 o
  -4  -1   1       85.39       80.35      2.63 o
  -3  -1   1        2.66        3.59      1.19 o
  -2  -1   1      304.41      303.92      7.40 o
  -1  -1   1      535.55      477.57      9.01 o
   0  -1   1      919.92      838.54      8.16 o
   1  -1   1      596.86      561.57     10.68 o
   2  -1   1      557.12      550.96     11.91 o
   3  -1   1      233.51      219.85      7.29 o
   4  -1   1       10.94       11.10      1.08 o
   5  -1   1       51.45       53.26      2.32 o
  -5   0   1       45.64       46.89      3.31 o
  -4   0   1       48.75       54.00      2.13 o
  -3   0   1        0.48        0.42      0.94 o
  -2   0   1      581.88      555.58     11.88 o
  -1   0   1     5699.25     5174.73     60.52 o
   0   0   1      124.76      115.48      1.74 o
   1   0   1     2283.43     2137.65     36.36 o
   2   0   1      243.53      222.95      6.25 o
   3   0   1        2.29        1.56      1.00 o
   4   0   1      491.45      457.77     10.94 o
   5   0   1       19.09       18.87      1.43 o
  -5   1   1       31.95       31.13      2.71 o
  -4   1   1       85.35       79.81      3.22 o
  -3   1   1        2.45        3.39      1.23 o
  -2   1   1      307.00      310.95      7.80 o
  -1   1   1      533.15      486.53      9.55 o
   0   1   1      919.92      861.60     14.49 o
   1   1   1      600.18      584.03     11.12 o
   2   1   1      557.71      558.93     12.24 o
   3   1   1      234.98      232.32      7.73 o
   4   1   1       11.20       10.39      1.07 o
   5   1   1       50.80       47.52      2.18 o
  -5   2   1       36.56       37.51      2.96 o
  -4   2   1      195.60      190.81      5.34 o
  -3   2   1      107.28      106.86      5.00 o
  -2   2   1       97.68       89.51      3.65 o
  -1   2   1     2060.57     1850.11     31.99 o
   0   2   1     1888.83     1737.88     17.71 o
   1   2   1     1447.35     1358.49     23.89 o
   2   2   1      293.10      287.49      7.58 o
   3   2   1      142.18      143.34      5.89 o
   4   2   1       50.02       46.30      2.04 o
   5   2   1      127.71      133.40      5.20 o
  -5   3   1       34.56       30.33      2.66 o
  -4   3   1       66.00       72.51      3.17 o
  -3   3   1      344.82      346.05     10.17 o
  -2   3   1      265.36      263.63      5.20 o
  -1   3   1      305.19      294.53      6.67 o
   0   3   1      532.52      492.92      6.40 o
   1   3   1     2641.75     2424.40     41.26 o
   2   3   1      442.55      424.22     10.16 o
   3   3   1      133.68      134.63      5.81 o
   4   3   1      154.47      151.30      6.30 o
   5   3   1      298.15      292.93      8.46 o
  -5   4   1       34.29       32.83      2.74 o
  -4   4   1       37.02       37.41      3.30 o
  -3   4   1       66.33       61.93      3.89 o
  -2   4   1      271.90      287.51      8.06 o
  -1   4   1      232.07      214.84      3.32 o
   0   4   1     1248.33     1139.31     10.74 o
   1   4   1     1486.99     1417.18     25.04 o
   2   4   1      196.38      194.64      6.11 o
   3   4   1      357.95      375.38     10.89 o
   4   4   1       21.84       21.77      2.43 o
   5   4   1       17.43       14.56      1.80 o
  -5   5   1       19.42       20.31      2.16 o
  -4   5   1      171.90      170.83      7.20 o
  -3   5   1      649.13      621.38     15.66 o
  -2   5   1       11.40       10.89      0.76 o
  -1   5   1      332.20      300.51      5.00 o
   0   5   1      127.89      132.30      2.36 o
   1   5   1     1128.33     1132.65     20.63 o
   2   5   1     1254.08     1300.05     25.33 o
   3   5   1       43.44       50.89      3.68 o
   4   5   1      208.74      184.23      7.29 o
   5   5   1       82.59       78.03      2.65 o
  -5   6   1       18.76       14.52      1.91 o
  -4   6   1        4.04        5.12      1.59 o
  -3   6   1       57.37       67.64      2.93 o
  -2   6   1      163.92      170.16      6.10 o
  -1   6   1      289.93      317.70      7.81 o
   0   6   1      401.89      389.10      5.65 o
   1   6   1      538.15      550.37     11.30 o
   2   6   1      531.43      548.06     12.95 o
   3   6   1      164.99      158.12      4.58 o
   4   6   1       12.51       17.87      2.29 o
   5   6   1       20.46       19.64      1.40 o
  -5   7   1       29.68       26.88      2.34 o
  -4   7   1       81.84       83.66      5.00 o
  -3   7   1      522.66      544.74     10.25 o
  -2   7   1      659.46      681.39     15.75 o
  -1   7   1       27.86       26.21      1.97 o
   0   7   1      318.57      321.95      5.10 o
   1   7   1     1244.12     1233.34     22.89 o
   2   7   1      682.59      686.10     15.60 o
   3   7   1      169.38      168.64      4.91 o
   4   7   1       17.18       15.74      1.42 o
   5   7   1        5.53        5.82      0.73 o
  -5   8   1        6.73        5.26      1.18 o
  -4   8   1       54.99       52.27      3.87 o
  -3   8   1       23.73       19.46      1.75 o
  -2   8   1      122.70      123.95      5.47 o
  -1   8   1      587.43      584.37     18.83 o
   0   8   1      269.52      267.10      4.63 o
   1   8   1       35.75       32.39      2.05 o
   2   8   1      238.29      255.83      7.80 o
   3   8   1        1.20        0.22      0.55 o
   4   8   1      190.40      181.11      4.78 o
   5   8   1       38.34       34.20      2.27 o
  -5   9   1       80.73       74.30      3.41 o
  -4   9   1       90.19       85.60      4.92 o
  -3   9   1      148.26      143.86      4.75 o
  -2   9   1      321.72      307.09      9.61 o
  -1   9   1       16.43       13.81      1.51 o
   0   9   1      664.83      699.11     10.10 o
   1   9   1      304.99      321.85      5.84 o
   2   9   1      420.99      410.72     10.91 o
   3   9   1       72.31       64.45      3.08 o
   4   9   1        8.99        8.30      1.08 o
   5   9   1       25.84       25.10      1.80 o
  -5  10   1       91.35       84.11      3.37 o
  -4  10   1        1.03       -0.32      1.11 o
  -3  10   1       91.31       78.59      4.81 o
  -2  10   1      294.42      289.03      9.10 o
  -1  10   1      102.01      108.57      2.99 o
   0  10   1      344.61      353.23      6.19 o
   1  10   1       90.17       85.94      4.82 o
   2  10   1      405.90      373.14      7.96 o
   3  10   1       40.66       50.62      3.93 o
   4  10   1       11.52       11.87      1.93 o
   5  10   1       11.76       11.58      1.17 o
  -5  11   1       33.34       31.50      1.75 o
  -4  11   1       15.27       12.04      1.89 o
  -3  11   1      143.67      133.66      6.40 o
  -2  11   1      178.95      160.86      6.04 o
  -1  11   1       65.53       54.23      3.49 o
   0  11   1       90.42       96.94      4.35 o
   1  11   1       11.68       11.37      1.50 o
   2  11   1       61.06       61.31      2.71 o
   3  11   1       29.31       28.75      3.00 o
   4  11   1       29.35       30.96      2.73 o
  -4  12   1        5.40        5.49      1.58 o
  -3  12   1       12.39        9.96      1.89 o
  -2  12   1       68.94       67.09      5.86 o
  -1  12   1      187.58      180.11      5.35 o
   0  12   1      122.45      115.83      5.02 o
   1  12   1      127.38      122.76      3.83 o
   2  12   1       71.66       71.39      2.85 o
   3  12   1      148.06      118.33      6.09 o
   4  12   1        4.34        2.84      1.12 o
  -4  13   1        2.45        2.39      0.65 o
  -3  13   1      222.90      232.06      8.52 o
  -2  13   1      347.03      323.20     10.55 o
  -1  13   1       54.76       53.15      2.61 o
   0  13   1       33.31       29.38      1.85 o
   1  13   1      154.27      146.12      6.58 o
   2  13   1       30.25       26.20      2.99 o
   3  13   1       31.09       27.26      2.89 o
   4  13   1       22.25       18.74      1.88 o
  -4  14   1       35.49       32.09      2.26 o
  -3  14   1       51.05       47.47      3.47 o
  -2  14   1        3.74        5.08      1.58 o
  -1  14   1      118.56      117.27      5.78 o
   0  14   1      570.24      577.51     10.64 o
   1  14   1       26.74       30.43      3.09 o
   2  14   1        3.99        2.38      1.40 o
   3  14   1        5.84        5.90      1.51 o
   4  14   1       10.32        8.97      1.22 o
  -4  15   1       45.52       41.97      2.02 o
  -3  15   1        9.85        9.85      1.60 o
  -2  15   1       28.76       28.56      2.79 o
  -1  15   1        6.68        4.64      1.49 o
   0  15   1      724.85      693.37     12.16 o
   1  15   1      306.76      297.72     10.33 o
   2  15   1       44.09       44.52      3.69 o
   3  15   1       83.14       81.50      4.32 o
   4  15   1       58.66       47.25      2.17 o
  -3  16   1       54.69       48.45      2.07 o
  -2  16   1       40.11       33.93      2.87 o
  -1  16   1       12.66       12.14      1.38 o
   0  16   1      103.80       99.67      4.90 o
   1  16   1      168.23      164.10      7.16 o
   2  16   1       98.65       85.98      4.77 o
   3  16   1       17.72       17.38      1.83 o
  -3  17   1       78.55       70.57      2.15 o
  -2  17   1        6.31        5.49      0.72 o
  -1  17   1       74.27       62.22      2.17 o
   0  17   1       27.93       23.27      2.28 o
   1  17   1      380.92      347.88     10.64 o
   2  17   1       22.94       19.47      2.15 o
   3  17   1        4.79        5.57      1.00 o
  -2  18   1        5.33        5.62      1.03 o
  -1  18   1      129.57      122.47      2.79 o
   0  18   1      100.38       97.89      4.77 o
   1  18   1       38.63       36.02      2.80 o
   2  18   1        7.05        7.30      1.27 o
  -2  19   1       52.03       50.56      2.39 o
  -1  19   1       94.92       84.02      2.35 o
   0  19   1       23.03       20.69      1.82 o
   1  19   1       29.64       26.69      2.06 o
   2  19   1       41.38       37.57      1.42 o
   0  20   1       36.86       31.77      1.73 o
   1  20   1       91.91       78.62      2.77 o
   0 -20   2       29.12       33.85      2.07 o
   1 -20   2        0.47        0.76      0.54 o
  -2 -19   2        8.27        9.62      1.11 o
  -1 -19   2       32.55       37.20      1.38 o
   0 -19   2       17.74       21.35      1.11 o
   1 -19   2      115.93      123.52      4.77 o
   2 -19   2       53.59       45.99      8.36 o
  -2 -18   2        7.98       10.04      1.48 o
  -1 -18   2       22.17       23.56      1.29 o
   0 -18   2       10.89       10.67      0.98 o
   1 -18   2       70.86       77.07      4.16 o
   2 -18   2       24.04       21.52      1.25 o
  -3 -17   2       12.34       14.92      1.53 o
  -2 -17   2       17.19       18.68      1.38 o
  -1 -17   2       23.22       25.38      1.51 o
   0 -17   2      117.11      120.69      3.33 o
   1 -17   2       21.38       22.06      2.11 o
   2 -17   2        2.00        0.90      0.89 o
   3 -17   2       15.77       17.44      1.46 o
  -3 -16   2       21.01       22.32      2.10 o
  -2 -16   2       10.34       13.03      1.29 o
  -1 -16   2       67.36       75.12      2.63 o
   0 -16   2      163.95      176.22      5.21 o
   1 -16   2      161.34      175.48      4.96 o
   2 -16   2       37.63       42.74      3.16 o
   3 -16   2        6.46        7.80      1.27 o
  -3 -15   2       46.09       51.92      2.26 o
  -2 -15   2        5.62        3.32      0.71 o
  -1 -15   2      337.16      358.78      6.50 o
   0 -15   2       81.59       92.16      3.70 o
   1 -15   2      193.50      211.97      4.59 o
   2 -15   2       51.41       59.99      4.04 o
   3 -15   2       16.14       19.35      1.48 o
  -4 -14   2        6.51        6.19      0.71 o
  -3 -14   2       23.31       26.74      1.81 o
  -2 -14   2      312.92      329.62      5.84 o
  -1 -14   2       55.37       59.57      2.38 o
   0 -14   2      162.47      181.72      4.20 o
   1 -14   2      257.50      276.25      5.39 o
   2 -14   2       98.23      101.86      5.47 o
   3 -14   2       15.37       16.21      1.52 o
   4 -14   2       47.80       57.01      2.85 o
  -4 -13   2       74.90       72.41      2.47 o
  -3 -13   2       13.51       11.92      1.45 o
  -2 -13   2       10.40       11.52      1.33 o
  -1 -13   2       73.76       78.45      2.60 o
   0 -13   2      200.78      209.22      4.46 o
   1 -13   2      259.07      266.45      4.70 o
   2 -13   2      200.33      216.73      8.42 o
   3 -13   2       18.29       17.85      2.47 o
   4 -13   2        8.60        6.94      0.91 o
  -4 -12   2      109.02      116.01      3.49 o
  -3 -12   2      144.26      149.74      4.69 o
  -2 -12   2      718.38      735.56     15.68 o
  -1 -12   2      157.95      161.52      3.55 o
   0 -12   2       75.37       85.40      2.58 o
   1 -12   2      228.89      252.14      4.21 o
   2 -12   2      101.13      101.38      5.59 o
   3 -12   2        5.47        9.56      2.02 o
   4 -12   2       56.82       59.87      2.32 o
  -5 -11   2       10.06       13.46      1.20 o
  -4 -11   2       23.12       27.85      1.79 o
  -3 -11   2       41.42       36.84      2.33 o
  -2 -11   2       13.80       17.55      1.30 o
  -1 -11   2       19.48       22.20      1.23 o
   0 -11   2      260.44      295.87      8.63 o
   1 -11   2      266.86      280.20      6.21 o
   2 -11   2      131.52      135.25      5.86 o
   3 -11   2       54.24       61.91      3.89 o
   4 -11   2       82.41       85.73      3.10 o
  -5 -10   2        1.59        1.30      0.75 o
  -4 -10   2       96.41       98.52      3.47 o
  -3 -10   2      159.33      158.43      4.89 o
  -2 -10   2      293.83      296.87      6.53 o
  -1 -10   2      273.03      307.89      5.99 o
   0 -10   2      109.03      116.07      4.64 o
   1 -10   2       82.16       93.77      4.30 o
   2 -10   2      102.30      115.37      5.25 o
   3 -10   2      249.34      239.65      8.45 o
   4 -10   2        1.34        0.40      0.71 o
   5 -10   2        8.37        8.67      1.03 o
  -5  -9   2        5.48        5.64      1.11 o
  -4  -9   2       17.39       20.24      1.66 o
  -3  -9   2       27.57       28.14      2.14 o
  -2  -9   2       14.70       13.18      1.48 o
  -1  -9   2      225.72      213.01      4.58 o
   0  -9   2      162.14      161.15      3.42 o
   1  -9   2       68.65       70.09      3.51 o
   2  -9   2       58.98       61.01      3.65 o
   3  -9   2       15.92       16.55      1.22 o
   4  -9   2       84.74       91.74      4.98 o
   5  -9   2       42.85       44.89      2.04 o
  -5  -8   2       58.94       57.13      3.17 o
  -4  -8   2       68.69       68.64      4.45 o
  -3  -8   2      202.81      228.89      6.41 o
  -2  -8   2      746.54      768.27     16.09 o
  -1  -8   2     2367.82     2476.00     30.53 o
   0  -8   2      384.38      427.35     11.66 o
   1  -8   2      291.22      337.11      8.72 o
   2  -8   2      147.58      158.75      4.12 o
   3  -8   2       38.24       41.26      1.44 o
   4  -8   2      227.16      248.44     12.00 o
   5  -8   2       26.07       29.23      1.46 o
  -5  -7   2       17.24       20.43      2.03 o
  -4  -7   2       87.93       99.88      5.46 o
  -3  -7   2       36.41       35.14      1.97 o
  -2  -7   2      116.16      129.73      3.05 o
  -1  -7   2       12.95        9.45      0.73 o
   0  -7   2      250.13      267.73      4.45 o
   1  -7   2       90.81       90.51      3.67 o
   2  -7   2       22.16       24.07      1.48 o
   3  -7   2      219.23      219.66      4.40 o
   4  -7   2       92.01       95.81      3.72 o
   5  -7   2       16.65       14.60      1.16 o
  -5  -6   2      138.53      148.61      5.71 o
  -4  -6   2      277.10      285.55     12.54 o
  -3  -6   2       96.01      110.94      2.95 o
  -2  -6   2      693.98      698.94     15.91 o
  -1  -6   2       96.75      111.82      5.02 o
   0  -6   2        7.00       10.89      0.46 o
   1  -6   2      736.06      844.78     12.38 o
   2  -6   2       64.24       73.37      2.49 o
   3  -6   2      109.56      111.56      2.93 o
   4  -6   2       72.21       69.02      3.25 o
   5  -6   2       56.47       58.74      2.26 o
  -5  -5   2       36.74       41.66      2.94 o
  -4  -5   2       86.64       93.78      3.62 o
  -3  -5   2      220.00      214.06      6.39 o
  -2  -5   2      207.47      215.09      5.50 o
  -1  -5   2      738.46      723.39      7.87 o
   0  -5   2     1902.56     1948.11     31.66 o
   1  -5   2      433.88      412.61      7.10 o
   2  -5   2     1149.11     1221.05     16.24 o
   3  -5   2      220.53      214.18     11.66 o
   4  -5   2       33.42       33.05      2.35 o
   5  -5   2       67.64       68.47      3.95 o
  -5  -4   2      107.23      104.26      3.36 o
  -4  -4   2       91.43       94.96      3.61 o
  -3  -4   2        0.38        2.44      0.83 o
  -2  -4   2      264.11      257.93      6.22 o
  -1  -4   2      560.64      529.74      5.92 o
   0  -4   2      771.84      784.00      9.98 o
   1  -4   2       95.26       87.95      1.65 o
   2  -4   2      530.04      546.46     12.21 o
   3  -4   2       42.53       45.98      3.12 o
   4  -4   2       44.36       40.46      3.54 o
   5  -4   2       16.85       17.24      2.24 o
  -5  -3   2       17.80       17.22      1.43 o
  -4  -3   2       80.64       86.05      3.40 o
  -3  -3   2      201.98      204.57      6.38 o
  -2  -3   2      178.60      172.90      4.74 o
  -1  -3   2      684.03      668.99      8.63 o
   0  -3   2     1209.80     1148.28     14.10 o
   1  -3   2     2618.86     2513.18     24.70 o
   2  -3   2       56.33       54.55      2.79 o
   3  -3   2      124.42      130.69      5.41 o
   4  -3   2       84.27       82.42      5.10 o
   5  -3   2       19.81       16.31      2.17 o
  -5  -2   2      271.72      291.28      6.17 o
  -4  -2   2       31.84       31.64      1.42 o
  -3  -2   2       39.22       32.03      2.36 o
  -2  -2   2      581.57      575.33     11.74 o
  -1  -2   2      436.28      425.33      9.04 o
   0  -2   2     3667.75     3310.69     38.81 o
   1  -2   2     6589.70     6031.88     70.61 o
   2  -2   2     1036.26     1013.82     19.78 o
   3  -2   2       61.15       61.33      3.60 o
   4  -2   2       42.89       41.28      3.73 o
   5  -2   2       10.29       10.97      1.87 o
  -5  -1   2       78.82       81.54      4.40 o
  -4  -1   2      168.88      177.72      3.98 o
  -3  -1   2     1413.64     1330.00     26.02 o
  -2  -1   2      219.09      218.64      5.80 o
  -1  -1   2     2569.41     2309.96     31.14 o
   0  -1   2     2655.06     2406.16     22.88 o
   1  -1   2     4722.07     4253.45     70.95 o
   2  -1   2      358.73      339.68      8.45 o
   3  -1   2      156.93      152.29      5.90 o
   4  -1   2       37.72       35.49      3.41 o
   5  -1   2       95.93       87.30      4.67 o
  -5   0   2      202.03      207.74      7.42 o
  -4   0   2        9.61        8.57      1.22 o
  -3   0   2        1.89        1.38      0.89 o
  -2   0   2      331.20      302.98      7.46 o
  -1   0   2      778.32      720.84     11.22 o
   0   0   2      562.13      532.02      5.58 o
   1   0   2     3277.53     3090.53     51.97 o
   2   0   2      804.13      750.29     15.41 o
   3   0   2      241.88      252.26      8.09 o
   4   0   2      132.46      122.98      6.30 o
   5   0   2      189.16      185.82      6.95 o
  -5   1   2       79.63       81.42      4.42 o
  -4   1   2      168.34      163.46      4.36 o
  -3   1   2     1409.88     1337.31     26.74 o
  -2   1   2      217.48      211.93      5.99 o
  -1   1   2     2564.54     2292.24     27.49 o
   0   1   2     2648.94     2343.93     30.27 o
   1   1   2     4719.86     4514.40     75.15 o
   2   1   2      356.52      339.11      8.49 o
   3   1   2      158.44      148.10      5.92 o
   4   1   2       37.27       36.37      2.15 o
   5   1   2       95.59       88.61      4.46 o
  -5   2   2      272.04      287.80      9.05 o
  -4   2   2       31.58       36.97      2.49 o
  -3   2   2       38.72       36.68      2.90 o
  -2   2   2      586.65      585.50      9.10 o
  -1   2   2      440.01      448.51      6.26 o
   0   2   2     3671.48     3230.94     30.85 o
   1   2   2     6571.73     6145.23    101.75 o
   2   2   2     1032.02     1003.93     19.83 o
   3   2   2       62.25       61.27      3.76 o
   4   2   2       42.53       42.27      3.35 o
   5   2   2       10.02        8.77      1.00 o
  -5   3   2       18.05       15.93      2.05 o
  -4   3   2       80.69       82.12      4.79 o
  -3   3   2      201.85      203.95      4.73 o
  -2   3   2      179.50      177.79      3.70 o
  -1   3   2      679.71      682.33      9.02 o
   0   3   2     1209.60     1103.16     13.58 o
   1   3   2     2618.84     2532.46     43.20 o
   2   3   2       56.30       59.47      3.06 o
   3   3   2      124.40      131.91      5.68 o
   4   3   2       84.97       89.75      3.42 o
   5   3   2       20.13       18.84      1.70 o
  -5   4   2      107.06      103.66      4.93 o
  -4   4   2       90.69       90.27      5.04 o
  -3   4   2        0.49        1.40      0.59 o
  -2   4   2      267.46      276.75      4.99 o
  -1   4   2      556.84      541.44      7.42 o
   0   4   2      777.45      746.64      7.63 o
   1   4   2       94.19       85.84      2.94 o
   2   4   2      528.54      534.48     12.25 o
   3   4   2       42.42       42.61      3.23 o
   4   4   2       43.73       39.94      3.07 o
   5   4   2       16.74       18.67      1.27 o
  -5   5   2       37.40       36.67      2.85 o
  -4   5   2       86.52       80.60      4.76 o
  -3   5   2      220.08      202.62      7.64 o
  -2   5   2      208.62      225.06      4.23 o
  -1   5   2      740.18      722.82     14.61 o
   0   5   2     1900.19     1825.58     23.21 o
   1   5   2      428.98      397.69      8.34 o
   2   5   2     1141.20     1189.93     23.50 o
   3   5   2      221.65      224.63      7.99 o
   4   5   2       34.51       34.75      2.96 o
   5   5   2       67.05       61.15      2.21 o
  -5   6   2      137.79      132.98      5.39 o
  -4   6   2      276.31      253.74      9.05 o
  -3   6   2       97.03      103.76      2.97 o
  -2   6   2      695.57      699.83     16.07 o
  -1   6   2       96.89      107.10      4.04 o
   0   6   2        7.09       10.19      0.43 o
   1   6   2      738.15      793.21     15.06 o
   2   6   2       64.54       70.93      3.65 o
   3   6   2      108.46      106.28      3.65 o
   4   6   2       70.80       64.11      4.07 o
   5   6   2       55.20       53.59      2.79 o
  -5   7   2       17.11       17.09      1.84 o
  -4   7   2       87.72       89.77      5.06 o
  -3   7   2       36.84       32.30      1.71 o
  -2   7   2      115.48      125.47      5.47 o
  -1   7   2       13.12       10.95      1.46 o
   0   7   2      251.20      246.70      4.12 o
   1   7   2       91.65       87.86      3.12 o
   2   7   2       22.51       23.02      2.14 o
   3   7   2      218.90      206.62      4.29 o
   4   7   2       91.14       89.95      3.28 o
   5   7   2       16.25       14.69      1.01 o
  -5   8   2       58.41       54.12      3.04 o
  -4   8   2       67.86       54.09      3.92 o
  -3   8   2      202.10      215.76      4.70 o
  -2   8   2      746.88      730.72     17.33 o
  -1   8   2     2369.28     2483.75    100.49 o
   0   8   2      382.19      410.76      6.31 o
   1   8   2      288.58      308.21      5.48 o
   2   8   2      145.74      149.10      5.80 o
   3   8   2       38.61       40.93      1.82 o
   4   8   2      227.94      220.93      5.40 o
   5   8   2       26.44       26.57      2.74 o
  -5   9   2        5.47        6.12      1.09 o
  -4   9   2       17.20       16.35      2.19 o
  -3   9   2       27.46       28.46      1.66 o
  -2   9   2       14.95       10.56      1.91 o
  -1   9   2      224.06      210.21      7.00 o
   0   9   2      161.99      159.74      5.43 o
   1   9   2       69.75       83.99      3.81 o
   2   9   2       59.37       57.62      3.57 o
   3   9   2       15.64       11.68      2.04 o
   4   9   2       84.01       89.28      6.82 o
   5   9   2       43.31       40.56      2.03 o
  -5  10   2        1.45        1.14      0.62 o
  -4  10   2       96.23       81.51      4.54 o
  -3  10   2      158.27      150.09      8.04 o
  -2  10   2      294.20      266.83      8.31 o
  -1  10   2      271.76      287.90      8.87 o
   0  10   2      108.17      106.86      4.51 o
   1  10   2       81.58       86.72      4.07 o
   2  10   2      102.64       98.17      2.69 o
   3  10   2      248.12      235.17      5.67 o
   4  10   2        1.27        1.65      1.13 o
  -5  11   2       10.04        9.22      0.93 o
  -4  11   2       23.16       25.35      1.62 o
  -3  11   2       41.64       33.60      3.10 o
  -2  11   2       13.92       14.07      1.19 o
  -1  11   2       18.89       20.41      2.33 o
   0  11   2      260.74      277.56      8.46 o
   1  11   2      269.10      258.55      6.93 o
   2  11   2      132.38      128.97      3.54 o
   3  11   2       54.22       55.43      3.07 o
   4  11   2       81.90       73.93      4.01 o
  -4  12   2      109.27      106.09      3.17 o
  -3  12   2      143.22      121.15      5.89 o
  -2  12   2      716.13      669.95     13.97 o
  -1  12   2      158.18      150.12      4.40 o
   0  12   2       75.59       77.83      4.30 o
   1  12   2      226.88      229.51      5.70 o
   2  12   2      102.94       98.49      3.68 o
   3  12   2        5.22        6.16      1.75 o
   4  12   2       57.69       54.90      3.21 o
  -4  13   2       74.65       65.23      3.62 o
  -3  13   2       13.30       10.34      1.74 o
  -2  13   2       10.32       10.00      1.25 o
  -1  13   2       73.61       72.39      3.06 o
   0  13   2      200.67      202.47      7.49 o
   1  13   2      257.56      244.04      6.10 o
   2  13   2      201.08      198.59      8.25 o
   3  13   2       18.07       13.35      2.11 o
   4  13   2        8.52        7.16      1.26 o
  -4  14   2        6.25        4.61      0.59 o
  -3  14   2       23.99       24.44      2.37 o
  -2  14   2      314.61      293.75      6.49 o
  -1  14   2       55.01       52.21      3.60 o
   0  14   2      162.90      144.54      4.32 o
   1  14   2      258.80      255.98      9.53 o
   2  14   2       97.43       85.91      5.24 o
   3  14   2       15.08       15.81      2.09 o
   4  14   2       48.22       46.90      2.39 o
  -3  15   2       46.89       51.46      2.28 o
  -2  15   2        5.05        2.29      0.95 o
  -1  15   2      333.47      304.42      9.40 o
   0  15   2       79.49       77.12      5.72 o
   1  15   2      194.59      197.16      8.22 o
   2  15   2       51.62       48.08      3.83 o
   3  15   2       15.65       13.46      1.80 o
  -3  16   2       21.04       15.48      1.59 o
  -2  16   2       10.89       13.06      1.39 o
  -1  16   2       67.36       58.12      3.85 o
   0  16   2      162.23      152.20      6.95 o
   1  16   2      161.92      153.91      7.02 o
   2  16   2       37.81       40.96      3.30 o
   3  16   2        6.57        7.68      1.28 o
  -3  17   2       12.36       13.80      1.43 o
  -2  17   2       17.22       15.21      1.01 o
  -1  17   2       23.47       22.47      1.69 o
   0  17   2      117.23      115.77      5.79 o
   1  17   2       21.49       19.88      2.31 o
   2  17   2        1.86        1.04      0.98 o
   3  17   2       15.95       19.67      1.57 o
  -2  18   2        7.75        9.19      1.63 o
  -1  18   2       21.76       21.67      1.45 o
   0  18   2       10.63        9.00      1.65 o
   1  18   2       70.13       67.54      3.85 o
   2  18   2       23.60       18.61      1.78 o
  -2  19   2        8.44        7.94      0.93 o
  -1  19   2       32.28       31.53      2.82 o
   0  19   2       17.67       19.33      1.88 o
   1  19   2      116.20      111.25      4.36 o
   2  19   2       54.25       53.38      2.39 o
   0  20   2       29.65       25.97      1.70 o
   1  20   2        0.46       -0.17      0.43 o
   0 -20   3       19.28       19.65      1.39 o
  -2 -19   3       11.90       16.42      1.34 o
  -1 -19   3       35.11       41.46      2.53 o
   0 -19   3        7.08        6.36      0.77 o
   1 -19   3        9.20       10.90      1.35 o
  -2 -18   3       24.97       24.27      2.06 o
  -1 -18   3       76.69       78.24      3.40 o
   0 -18   3        2.65        4.51      0.87 o
   1 -18   3        3.08        3.04      1.21 o
   2 -18   3       44.99       50.46      2.67 o
  -3 -17   3       23.37       26.61      1.83 o
  -2 -17   3        2.86        5.13      1.39 o
  -1 -17   3       13.03       14.30      1.11 o
   0 -17   3       55.75       55.35      2.17 o
   1 -17   3        8.26        6.55      1.35 o
   2 -17   3       56.78       56.93      2.93 o
  -3 -16   3      107.29      113.25      4.57 o
  -2 -16   3       93.31      106.91      5.39 o
  -1 -16   3       39.91       38.93      1.85 o
   0 -16   3      110.12      121.67      4.26 o
   1 -16   3      120.28      121.14      5.51 o
   2 -16   3       48.13       48.88      3.14 o
   3 -16   3        4.66        5.45      0.95 o
  -3 -15   3        8.23        9.56      1.08 o
  -2 -15   3       73.71       81.51      3.15 o
  -1 -15   3      127.62      142.29      3.70 o
   0 -15   3      196.04      202.25      5.76 o
   1 -15   3       37.73       36.51      3.37 o
   2 -15   3       47.67       50.21      3.47 o
   3 -15   3       65.34       76.87      2.76 o
  -4 -14   3        0.72        2.20      0.72 o
  -3 -14   3      153.35      168.56      4.59 o
  -2 -14   3      349.30      346.38     12.23 o
  -1 -14   3       99.75      115.13      3.29 o
   0 -14   3      215.72      234.99      6.24 o
   1 -14   3      350.57      354.87      6.85 o
   2 -14   3       15.98       16.99      2.40 o
   3 -14   3       12.01       14.70      1.40 o
   4 -14   3        3.16        2.78      0.79 o
  -4 -13   3       55.23       69.61      3.29 o
  -3 -13   3       68.56       70.49      3.01 o
  -2 -13   3      247.74      260.71      6.45 o
  -1 -13   3      227.79      247.89      4.49 o
   0 -13   3      138.23      159.82      3.92 o
   1 -13   3      448.42      456.27      7.41 o
   2 -13   3      337.94      337.39     10.79 o
   3 -13   3       37.04       41.30      2.37 o
   4 -13   3       41.30       45.00      2.68 o
  -4 -12   3       28.34       30.01      1.64 o
  -3 -12   3       17.41       16.95      1.64 o
  -2 -12   3        9.87       11.00      2.13 o
  -1 -12   3      164.88      165.09      3.38 o
   0 -12   3       19.20       22.84      1.43 o
   1 -12   3      111.95      122.09      2.84 o
   2 -12   3      121.69      121.53      4.12 o
   3 -12   3       23.43       20.03      2.22 o
   4 -12   3       57.90       50.50      3.96 o
  -4 -11   3        6.33        7.20      0.95 o
  -3 -11   3       36.40       34.35      2.23 o
  -2 -11   3      133.78      141.90      5.06 o
  -1 -11   3       46.41       52.55      1.98 o
   0 -11   3        4.68        2.62      0.79 o
   1 -11   3      329.70      353.53      5.88 o
   2 -11   3      118.43      137.43      8.06 o
   3 -11   3      114.33      117.52      3.92 o
   4 -11   3       97.60       96.66      2.50 o
  -5 -10   3       92.35      104.20      3.65 o
  -4 -10   3       55.85       61.35      3.97 o
  -3 -10   3       20.06       17.05      1.66 o
  -2 -10   3      102.38      120.45      3.91 o
  -1 -10   3       25.96       29.41      1.63 o
   0 -10   3      250.12      281.31      8.34 o
   1 -10   3       44.47       53.22      3.29 o
   2 -10   3       10.56       13.11      1.31 o
   3 -10   3      462.27      477.68      9.40 o
   4 -10   3       23.18       22.58      1.35 o
  -5  -9   3       36.22       36.40      2.24 o
  -4  -9   3      167.41      176.35      7.17 o
  -3  -9   3       47.31       53.44      2.35 o
  -2  -9   3       30.61       30.66      1.43 o
  -1  -9   3      383.09      430.44     11.08 o
   0  -9   3      473.66      482.18     11.67 o
   1  -9   3      202.83      232.02      7.22 o
   2  -9   3       41.57       41.62      2.12 o
   3  -9   3      172.93      177.34      4.16 o
   4  -9   3       65.97       70.01      2.93 o
   5  -9   3       30.79       26.34      1.17 o
  -5  -8   3       13.89       14.32      1.60 o
  -4  -8   3       44.26       50.91      3.80 o
  -3  -8   3       61.28       57.65      2.15 o
  -2  -8   3       65.81       68.73      3.33 o
  -1  -8   3       90.56       88.93      2.47 o
   0  -8   3      539.54      569.54     12.80 o
   1  -8   3      176.85      180.70      5.93 o
   2  -8   3      117.63      129.93      3.74 o
   3  -8   3     1078.34     1110.47     18.75 o
   4  -8   3       20.44       21.28      1.43 o
   5  -8   3        2.06        1.62      1.23 o
  -5  -7   3       21.96       25.41      2.14 o
  -4  -7   3       54.48       58.19      4.13 o
  -3  -7   3      142.60      150.41      8.04 o
  -2  -7   3      413.07      408.19     10.02 o
  -1  -7   3      803.44      866.90     12.09 o
   0  -7   3       52.92       61.37      1.66 o
   1  -7   3      223.87      264.86      7.25 o
   2  -7   3      458.18      461.27      8.10 o
   3  -7   3        4.94        5.58      0.68 o
   4  -7   3       88.74       85.99      8.31 o
   5  -7   3       43.23       43.63      3.12 o
  -5  -6   3       11.56       11.08      1.58 o
  -4  -6   3       23.78       23.69      1.89 o
  -3  -6   3       29.72       31.37      1.56 o
  -2  -6   3      444.96      452.86     10.81 o
  -1  -6   3      204.21      228.15      4.29 o
   0  -6   3      104.48      117.46      1.90 o
   1  -6   3      232.29      253.62      4.77 o
   2  -6   3      110.98      136.68      3.59 o
   3  -6   3      123.89      127.36      3.01 o
   4  -6   3      220.10      223.96      6.11 o
   5  -6   3       97.00       97.33      2.92 o
  -5  -5   3       13.53       14.13      1.67 o
  -4  -5   3       61.36       59.88      2.88 o
  -3  -5   3      146.83      145.53      3.64 o
  -2  -5   3      111.83      109.07      4.22 o
  -1  -5   3      388.76      375.71      6.02 o
   0  -5   3      473.38      473.64      6.82 o
   1  -5   3      954.51     1031.60     18.62 o
   2  -5   3      948.68      979.50     11.19 o
   3  -5   3       83.92       80.54      2.49 o
   4  -5   3      180.55      187.34      7.82 o
   5  -5   3        3.23        2.43      1.08 o
  -5  -4   3        4.02        3.59      1.05 o
  -4  -4   3       18.09       18.31      1.65 o
  -3  -4   3      594.25      610.79     14.71 o
  -2  -4   3       81.74       90.36      2.48 o
  -1  -4   3       31.92       23.32      1.10 o
   0  -4   3      388.04      385.33      5.67 o
   1  -4   3      162.75      168.30      3.33 o
   2  -4   3     1271.39     1296.82     14.17 o
   3  -4   3       21.87       22.30      0.99 o
   4  -4   3       16.80       16.36      2.39 o
   5  -4   3        8.55        8.42      1.60 o
  -5  -3   3      219.17      235.92      5.27 o
  -4  -3   3      219.72      234.71     12.48 o
  -3  -3   3        2.30        3.55      1.02 o
  -2  -3   3     1061.61     1066.47     14.14 o
  -1  -3   3      196.12      189.10      3.27 o
   0  -3   3      649.32      638.77      8.53 o
   1  -3   3      106.16      104.01      1.89 o
   2  -3   3      625.59      629.33      7.72 o
   3  -3   3       63.32       71.10      2.75 o
   4  -3   3        3.17        2.28      1.40 o
   5  -3   3        2.79        2.93      1.30 o
  -5  -2   3       11.55       12.03      1.84 o
  -4  -2   3       43.33       40.32      2.31 o
  -3  -2   3        0.51        0.70      0.53 o
  -2  -2   3      394.47      401.20      6.37 o
  -1  -2   3       38.41       46.80      1.08 o
   0  -2   3      519.26      488.07      6.69 o
   1  -2   3      892.16      844.56      9.06 o
   2  -2   3       67.29       68.06      2.19 o
   3  -2   3       16.29       19.59      2.15 o
   4  -2   3      173.56      163.64      7.39 o
   5  -2   3      131.85      135.38      5.80 o
  -5  -1   3      116.38      126.02      5.56 o
  -4  -1   3      283.39      298.25      9.76 o
  -3  -1   3      238.34      216.26      5.74 o
  -2  -1   3       15.39       19.44      1.11 o
  -1  -1   3      375.32      344.65      7.33 o
   0  -1   3      768.90      754.73      7.73 o
   1  -1   3     1435.84     1415.90     12.52 o
   2  -1   3      141.55      159.21      3.33 o
   3  -1   3       97.93       92.05      4.53 o
   4  -1   3      116.33      105.56      5.89 o
   5  -1   3       36.27       34.39      2.86 o
  -5   0   3       25.16       26.47      2.63 o
  -4   0   3       36.37       34.15      3.12 o
  -3   0   3      149.15      158.64      4.05 o
  -2   0   3        8.17        8.44      0.76 o
  -1   0   3     4478.33     4085.61     48.28 o
   0   0   3       43.88       32.56      1.12 o
   1   0   3      199.92      218.58      2.55 o
   2   0   3      148.65      128.51      4.54 o
   3   0   3       15.51       21.57      2.24 o
   4   0   3       28.41       26.97      3.06 o
   5   0   3        3.67        3.99      1.33 o
  -5   1   3      117.75      126.50      5.63 o
  -4   1   3      283.26      293.56      9.68 o
  -3   1   3      238.91      227.63      9.06 o
  -2   1   3       16.03       18.16      1.06 o
  -1   1   3      377.52      348.21      5.24 o
   0   1   3      770.66      743.59      9.52 o
   1   1   3     1438.26     1373.99     16.27 o
   2   1   3      142.63      154.43      5.10 o
   3   1   3       97.50       93.09      4.59 o
   4   1   3      115.78      115.57      6.11 o
   5   1   3       36.05       35.64      2.80 o
  -5   2   3       11.30        8.98      1.69 o
  -4   2   3       43.64       42.94      3.53 o
  -3   2   3        0.49        0.42      0.49 o
  -2   2   3      392.51      416.99      5.62 o
  -1   2   3       38.55       48.93      1.68 o
   0   2   3      521.91      484.05      6.61 o
   1   2   3      897.71      838.81     11.16 o
   2   2   3       66.79       67.91      3.24 o
   3   2   3       16.70       19.81      2.19 o
   4   2   3      175.56      177.60      7.58 o
   5   2   3      130.88      124.88      5.11 o
  -5   3   3      218.32      232.98      7.82 o
  -4   3   3      221.81      222.01      5.41 o
  -3   3   3        2.11        2.27      0.71 o
  -2   3   3     1061.86     1082.27     16.14 o
  -1   3   3      196.49      204.43      6.21 o
   0   3   3      651.56      612.75     16.42 o
   1   3   3      107.08      106.46      2.39 o
   2   3   3      624.47      608.11     13.38 o
   3   3   3       63.14       59.84      3.77 o
   4   3   3        3.04        1.95      1.03 o
   5   3   3        2.52        4.46      0.75 o
  -5   4   3        4.09        1.16      1.03 o
  -4   4   3       17.84       16.92      1.64 o
  -3   4   3      592.96      594.40     17.44 o
  -2   4   3       81.71       91.49      2.49 o
  -1   4   3       32.50       25.36      1.80 o
   0   4   3      386.28      357.75      6.62 o
   1   4   3      162.31      154.40      3.09 o
   2   4   3     1274.81     1253.23     24.26 o
   3   4   3       20.99       20.41      1.58 o
   4   4   3       17.28       18.54      1.51 o
   5   4   3        8.49        6.08      1.16 o
  -5   5   3       13.23       12.66      1.76 o
  -4   5   3       61.73       60.34      2.67 o
  -3   5   3      146.71      137.84      3.41 o
  -2   5   3      112.11      110.63      4.77 o
  -1   5   3      389.93      368.18      8.96 o
   0   5   3      472.53      455.56     13.71 o
   1   5   3      955.54      982.47     16.37 o
   2   5   3      952.94      933.73     19.19 o
   3   5   3       84.94       73.83      7.72 o
   4   5   3      179.80      173.97      6.42 o
   5   5   3        3.29        2.50      0.89 o
  -5   6   3       11.83        9.35      1.49 o
  -4   6   3       23.14       17.50      1.52 o
  -3   6   3       29.83       29.57      1.63 o
  -2   6   3      443.44      439.69     11.80 o
  -1   6   3      205.30      222.56      6.57 o
   0   6   3      104.52      111.24      2.41 o
   1   6   3      232.09      234.09      4.23 o
   2   6   3      110.43      118.10      4.74 o
   3   6   3      124.56      117.12      8.08 o
   4   6   3      219.04      211.75      5.25 o
   5   6   3       96.59       91.04      3.68 o
  -5   7   3       21.73       23.27      2.09 o
  -4   7   3       54.91       51.22      2.46 o
  -3   7   3      143.08      134.38      3.53 o
  -2   7   3      413.43      398.48     11.34 o
  -1   7   3      803.24      835.92     17.59 o
   0   7   3       52.11       57.98      2.86 o
   1   7   3      225.21      241.38      4.37 o
   2   7   3      456.42      437.79     11.04 o
   3   7   3        4.61        4.91      0.75 o
   4   7   3       89.70       84.17      5.00 o
   5   7   3       43.87       38.50      2.15 o
  -5   8   3       13.67       13.71      1.53 o
  -4   8   3       44.34       41.01      2.19 o
  -3   8   3       60.81       54.11      2.25 o
  -2   8   3       65.63       66.12      4.20 o
  -1   8   3       92.04       90.74      4.29 o
   0   8   3      540.00      522.42     12.06 o
   1   8   3      177.34      177.83      3.96 o
   2   8   3      118.43      126.80      3.52 o
   3   8   3     1077.35     1002.13     10.88 o
   4   8   3       20.05       21.92      1.56 o
   5   8   3        2.16        0.83      0.47 o
  -5   9   3       36.65       35.05      2.12 o
  -4   9   3      168.43      160.52      5.71 o
  -3   9   3       48.02       50.59      2.66 o
  -2   9   3       31.21       29.77      2.17 o
  -1   9   3      385.50      404.35     11.04 o
   0   9   3      477.80      446.87     11.17 o
   1   9   3      201.07      211.89      6.88 o
   2   9   3       41.73       39.91      2.07 o
   3   9   3      171.77      165.57     10.80 o
   4   9   3       65.40       63.21      4.52 o
  -5  10   3       93.10       94.79      3.24 o
  -4  10   3       56.43       54.09      2.35 o
  -3  10   3       19.95       15.65      1.53 o
  -2  10   3      101.51       99.07      2.90 o
  -1  10   3       26.09       26.82      2.57 o
   0  10   3      248.94      258.52      8.09 o
   1  10   3       44.04       48.68      3.18 o
   2  10   3       10.53        9.66      0.97 o
   3  10   3      461.17      435.90      8.60 o
   4  10   3       22.83       19.05      1.46 o
  -4  11   3        6.06        3.99      0.76 o
  -3  11   3       36.58       32.42      2.43 o
  -2  11   3      132.99      131.68      3.46 o
  -1  11   3       45.14       44.14      2.24 o
   0  11   3        5.01        3.31      1.09 o
   1  11   3      328.12      325.26      5.52 o
   2  11   3      117.92      127.57      3.27 o
   3  11   3      114.40      110.37      3.66 o
   4  11   3       98.00       84.89      3.06 o
  -4  12   3       28.39       26.49      1.60 o
  -3  12   3       17.73       13.98      1.47 o
  -2  12   3       10.09       10.09      2.87 o
  -1  12   3      165.71      146.01      4.37 o
   0  12   3       19.00       16.34      1.35 o
   1  12   3      113.28      127.94      4.18 o
   2  12   3      121.03      103.80      3.92 o
   3  12   3       23.57       18.08      1.48 o
   4  12   3       58.70       52.06      2.87 o
  -4  13   3       55.57       54.16      1.48 o
  -3  13   3       68.52       64.47      2.79 o
  -2  13   3      246.18      228.39     11.79 o
  -1  13   3      226.71      206.37      9.66 o
   0  13   3      138.33      129.32      3.24 o
   1  13   3      448.40      407.77      6.65 o
   2  13   3      337.26      311.41      6.76 o
   3  13   3       37.18       34.01      2.95 o
   4  13   3       40.83       35.77      2.11 o
  -4  14   3        0.85        0.76      0.48 o
  -3  14   3      153.39      143.96      4.04 o
  -2  14   3      350.19      308.21      5.55 o
  -1  14   3      100.56       94.29      3.46 o
   0  14   3      216.88      208.30      5.24 o
   1  14   3      350.22      317.51     10.86 o
   2  14   3       15.76       15.71      2.44 o
   3  14   3       11.51       11.59      1.81 o
   4  14   3        3.10        2.03      0.57 o
  -3  15   3        7.76        6.52      0.85 o
  -2  15   3       72.77       62.75      3.09 o
  -1  15   3      125.79      117.22      5.46 o
   0  15   3      194.24      171.26      8.65 o
   1  15   3       37.64       31.72      3.24 o
   2  15   3       48.48       49.95      3.74 o
   3  15   3       65.67       64.92      3.53 o
  -3  16   3      108.52      102.41      4.25 o
  -2  16   3       93.92       89.06      4.68 o
  -1  16   3       40.25       33.06      2.88 o
   0  16   3      109.37      101.87      5.20 o
   1  16   3      119.12      107.94      5.78 o
   2  16   3       47.52       39.74      3.11 o
   3  16   3        4.95        6.25      1.13 o
  -3  17   3       23.20       19.70      2.47 o
  -2  17   3        2.67        3.08      1.01 o
  -1  17   3       12.67       12.03      1.35 o
   0  17   3       55.81       47.82      3.62 o
   1  17   3        8.51        8.51      1.82 o
   2  17   3       56.17       50.72      3.18 o
   3  17   3       42.74       38.29      1.93 o
  -2  18   3       25.67       19.54      1.22 o
  -1  18   3       76.23       70.76      3.35 o
   0  18   3        2.78        3.66      1.25 o
   1  18   3        3.28        3.63      1.14 o
   2  18   3       44.42       41.93      2.50 o
  -1  19   3       34.84       35.99      2.28 o
   0  19   3        7.20        6.48      1.19 o
   1  19   3        9.28        8.16      1.15 o
   0  20   3       18.93       19.89      1.46 o
  -1 -19   4        2.98        3.81      0.84 o
   0 -19   4       59.54       68.99      2.10 o
   1 -19   4       38.18       40.24      2.15 o
  -2 -18   4       13.85       12.71      1.44 o
  -1 -18   4       42.44       53.47      3.25 o
   0 -18   4        0.59        0.70      0.59 o
   1 -18   4       18.01       15.33      1.14 o
   2 -18   4       35.69       36.57      3.07 o
  -2 -17   4       22.38       23.80      2.22 o
  -1 -17   4        9.00       10.06      1.12 o
   0 -17   4       34.79       38.79      2.14 o
   1 -17   4       12.51       14.31      1.74 o
   2 -17   4       85.85       93.93      4.32 o
  -3 -16   4       24.29       28.07      2.03 o
  -2 -16   4       40.45       40.95      3.21 o
  -1 -16   4        5.16        5.39      0.96 o
   0 -16   4       45.06       46.12      2.53 o
   1 -16   4       33.63       31.53      2.82 o
   2 -16   4        9.06        8.96      1.30 o
   3 -16   4        8.88        8.19      0.74 o
  -3 -15   4       41.47       47.32      2.96 o
  -2 -15   4       43.83       43.56      3.50 o
  -1 -15   4       17.15       18.46      1.34 o
   0 -15   4        6.28        6.97      1.27 o
   1 -15   4       64.03       60.54      4.11 o
   2 -15   4        9.94        8.94      1.59 o
   3 -15   4       58.04       65.06      2.79 o
  -3 -14   4      124.41      149.99      4.17 o
  -2 -14   4       14.75       14.11      1.46 o
  -1 -14   4      250.24      265.62      5.19 o
   0 -14   4       40.46       48.01      2.71 o
   1 -14   4       58.05       61.40      4.31 o
   2 -14   4       27.94       28.52      1.85 o
   3 -14   4       13.57       12.40      1.24 o
  -4 -13   4       45.54       52.29      2.83 o
  -3 -13   4      120.59      127.89      4.04 o
  -2 -13   4       16.66       16.02      1.59 o
  -1 -13   4       37.02       38.92      2.34 o
   0 -13   4      159.06      169.23      5.38 o
   1 -13   4      149.37      155.54      7.03 o
   2 -13   4       84.35       86.50      3.40 o
   3 -13   4       62.36       60.07      3.83 o
   4 -13   4       44.94       43.33      2.35 o
  -4 -12   4       60.70       66.11      3.54 o
  -3 -12   4      138.80      139.83      5.18 o
  -2 -12   4       21.34       21.06      1.81 o
  -1 -12   4      106.94      113.61      3.22 o
   0 -12   4       51.65       55.88      2.40 o
   1 -12   4       81.18       83.11      3.40 o
   2 -12   4      133.55      129.16      6.14 o
   3 -12   4       16.84       19.71      1.79 o
   4 -12   4       36.67       39.36      2.58 o
  -4 -11   4        7.01       10.15      1.72 o
  -3 -11   4      110.03      121.14      4.13 o
  -2 -11   4       68.42       66.13      3.03 o
  -1 -11   4       82.74       89.93      3.59 o
   0 -11   4       40.25       43.55      1.90 o
   1 -11   4       59.39       63.16      2.38 o
   2 -11   4      555.03      542.20     14.68 o
   3 -11   4       53.10       47.62      3.77 o
   4 -11   4       34.23       31.56      1.59 o
  -5 -10   4        8.38        9.30      0.97 o
  -4 -10   4       64.16       69.81      4.09 o
  -3 -10   4      348.22      373.89      7.99 o
  -2 -10   4       65.58       70.53      3.05 o
  -1 -10   4      125.64      143.60      3.43 o
   0 -10   4        7.64        7.73      1.47 o
   1 -10   4       63.11       69.02      2.36 o
   2 -10   4      201.50      217.25      5.56 o
   3 -10   4       13.51       12.74      1.15 o
   4 -10   4      138.63      137.23      5.08 o
  -5  -9   4       48.55       54.73      1.72 o
  -4  -9   4       33.94       36.92      3.16 o
  -3  -9   4      204.08      210.89      5.57 o
  -2  -9   4       30.35       38.37      1.64 o
  -1  -9   4      200.66      230.37      7.73 o
   0  -9   4      356.44      412.85     10.86 o
   1  -9   4      144.83      162.70      6.02 o
   2  -9   4       28.09       37.57      1.76 o
   3  -9   4      110.37      110.10      3.22 o
   4  -9   4      157.37      171.49      6.07 o
  -5  -8   4        2.79        3.25      0.76 o
  -4  -8   4       86.03       94.98      5.08 o
  -3  -8   4      173.78      169.07      4.72 o
  -2  -8   4      289.53      302.67      7.35 o
  -1  -8   4       89.90      105.73      2.93 o
   0  -8   4      108.56      123.95      4.89 o
   1  -8   4       15.02       13.31      1.59 o
   2  -8   4      216.93      219.85      4.36 o
   3  -8   4      121.15      127.57      4.44 o
   4  -8   4       66.13       69.43      2.92 o
   5  -8   4       82.84       86.15      2.17 o
  -5  -7   4       25.36       26.39      2.00 o
  -4  -7   4      131.61      143.09      6.36 o
  -3  -7   4      518.35      524.06     17.73 o
  -2  -7   4      205.48      197.03      6.29 o
  -1  -7   4       73.34       86.42      2.35 o
   0  -7   4      762.27      859.30     15.63 o
   1  -7   4       86.25       83.69      3.72 o
   2  -7   4      100.99       96.25      3.10 o
   3  -7   4       80.79       76.76      2.67 o
   4  -7   4       32.63       29.65      2.09 o
   5  -7   4       54.07       51.20      3.57 o
  -5  -6   4       63.10       61.58      3.08 o
  -4  -6   4      239.46      246.94      8.67 o
  -3  -6   4     1005.29     1037.44     12.96 o
  -2  -6   4      398.56      409.47     10.17 o
  -1  -6   4      263.60      276.38      5.18 o
   0  -6   4      759.27      867.22     16.58 o
   1  -6   4        7.26        8.29      1.17 o
   2  -6   4      231.40      250.34      5.28 o
   3  -6   4      495.14      540.69      9.04 o
   4  -6   4       88.33       92.23      5.08 o
   5  -6   4      117.28      124.95      4.63 o
  -5  -5   4      148.55      150.37      5.14 o
  -4  -5   4      371.84      376.04      7.98 o
  -3  -5   4      157.43      168.62      4.97 o
  -2  -5   4      205.14      186.71      5.98 o
  -1  -5   4      341.01      373.36      6.28 o
   0  -5   4      481.96      519.53      7.72 o
   1  -5   4       43.76       52.37      1.85 o
   2  -5   4       82.05       98.23      2.31 o
   3  -5   4        7.67        8.47      1.05 o
   4  -5   4       14.27       15.47      2.40 o
   5  -5   4        8.78        7.81      1.36 o
  -5  -4   4       93.70       97.10      3.91 o
  -4  -4   4      468.44      484.38     10.71 o
  -3  -4   4       89.45      102.92      2.80 o
  -2  -4   4       42.42       55.85      2.93 o
  -1  -4   4       13.28       11.26      1.13 o
   0  -4   4       96.77       90.79      2.25 o
   1  -4   4      744.36      831.21     11.45 o
   2  -4   4      480.75      501.61      6.59 o
   3  -4   4       84.28       83.01      2.25 o
   4  -4   4       28.65       30.10      3.19 o
   5  -4   4       24.68       24.18      2.21 o
  -5  -3   4       40.27       48.84      3.24 o
  -4  -3   4       68.08       76.96      3.14 o
  -3  -3   4       81.07       86.23      3.08 o
  -2  -3   4       23.34       23.53      1.88 o
  -1  -3   4      353.91      363.84      8.18 o
   0  -3   4      148.28      150.39      3.01 o
   1  -3   4      284.21      289.32      4.03 o
   2  -3   4      293.81      306.65      4.55 o
   3  -3   4      269.67      263.15      6.11 o
   4  -3   4       80.83       83.63      5.18 o
   5  -3   4      113.73      108.50      4.84 o
  -5  -2   4       27.42       28.63      2.56 o
  -4  -2   4      463.46      474.71      8.97 o
  -3  -2   4       15.42       13.75      1.27 o
  -2  -2   4      189.70      198.41      5.96 o
  -1  -2   4      275.45      286.74      6.81 o
   0  -2   4      119.80      118.18      2.51 o
   1  -2   4      452.49      463.20      4.91 o
   2  -2   4      615.43      660.35      7.99 o
   3  -2   4      201.88      205.29      5.28 o
   4  -2   4       99.15       96.16      5.55 o
   5  -2   4       58.43       59.21      3.55 o
  -5  -1   4       72.39       71.67      4.02 o
  -4  -1   4      388.98      416.78     12.10 o
  -3  -1   4       74.55       77.41      3.93 o
  -2  -1   4     1490.46     1498.79     21.53 o
  -1  -1   4      286.34      301.15      4.59 o
   0  -1   4      289.51      296.66      3.58 o
   1  -1   4     2081.17     2208.61     19.16 o
   2  -1   4      928.68      951.60     27.62 o
   3  -1   4       28.00       26.30      1.47 o
   4  -1   4       12.33        9.69      1.96 o
   5  -1   4        4.24        5.32      1.23 o
  -5   0   4      412.71      436.93     11.66 o
  -4   0   4      140.02      136.76      6.26 o
  -3   0   4       51.79       58.97      3.33 o
  -2   0   4     2355.25     2429.90     30.05 o
  -1   0   4      386.05      372.73      6.44 o
   0   0   4      188.35      194.68      3.21 o
   1   0   4     1151.48     1152.00     10.49 o
   2   0   4       45.47       48.68      1.98 o
   3   0   4        0.99        0.39      0.66 o
   4   0   4        0.82        1.11      1.11 o
   5   0   4        5.21        4.67      0.80 o
  -5   1   4       72.15       70.04      3.13 o
  -4   1   4      391.63      401.65      8.04 o
  -3   1   4       76.47       84.67      4.34 o
  -2   1   4     1499.51     1507.93     16.93 o
  -1   1   4      287.75      297.38      4.85 o
   0   1   4      287.39      307.04      9.01 o
   1   1   4     2083.53     2169.94     25.73 o
   2   1   4      928.83      910.54     13.17 o
   3   1   4       28.19       27.62      1.50 o
   4   1   4       12.34       12.76      2.26 o
   5   1   4        4.45        4.22      1.00 o
  -5   2   4       27.22       29.82      1.69 o
  -4   2   4      463.03      459.37      8.81 o
  -3   2   4       15.05       11.71      1.12 o
  -2   2   4      189.81      194.37      3.38 o
  -1   2   4      273.56      295.72      5.30 o
   0   2   4      120.66      116.70      2.44 o
   1   2   4      452.07      440.57      5.51 o
   2   2   4      616.20      640.65      9.98 o
   3   2   4      202.06      191.46      5.83 o
   4   2   4       98.93       97.26      5.37 o
   5   2   4       59.15       59.81      3.14 o
  -5   3   4       41.08       41.08      2.90 o
  -4   3   4       67.82       71.56      2.97 o
  -3   3   4       80.30       76.65      1.77 o
  -2   3   4       22.66       21.26      1.23 o
  -1   3   4      351.87      352.58      8.40 o
   0   3   4      148.59      142.99      5.72 o
   1   3   4      285.49      276.51      3.88 o
   2   3   4      293.57      293.58      5.70 o
   3   3   4      266.62      246.18      4.76 o
   4   3   4       81.07       85.96      4.91 o
   5   3   4      111.84      106.12      4.25 o
  -5   4   4       94.71       98.24      4.47 o
  -4   4   4      467.18      449.09      7.72 o
  -3   4   4       90.05       90.47      2.66 o
  -2   4   4       42.87       57.36      3.72 o
  -1   4   4       13.42       10.87      1.31 o
   0   4   4       96.70       88.72      6.93 o
   1   4   4      747.07      808.83     10.95 o
   2   4   4      477.33      481.68     11.83 o
   3   4   4       82.28       75.25      2.44 o
   4   4   4       29.09       32.25      2.18 o
   5   4   4       24.11       21.31      1.67 o
  -5   5   4      148.28      156.46      5.67 o
  -4   5   4      371.77      357.84      9.14 o
  -3   5   4      157.12      154.89      4.00 o
  -2   5   4      207.06      190.15      8.65 o
  -1   5   4      339.26      361.23      9.18 o
   0   5   4      479.82      492.38     17.07 o
   1   5   4       43.83       47.07      2.38 o
   2   5   4       82.39       93.11      2.89 o
   3   5   4        7.56        7.10      0.87 o
   4   5   4       13.94       13.66      1.93 o
   5   5   4        8.55        8.80      1.21 o
  -5   6   4       62.61       61.27      3.22 o
  -4   6   4      238.59      225.11      5.58 o
  -3   6   4     1000.78      946.24     12.25 o
  -2   6   4      398.11      372.52     10.84 o
  -1   6   4      260.41      270.42      7.83 o
   0   6   4      763.31      787.87     33.06 o
   1   6   4        7.16        7.70      1.02 o
   2   6   4      231.61      228.75      6.50 o
   3   6   4      495.69      493.49      9.14 o
   4   6   4       88.95       89.83      4.56 o
   5   6   4      118.48      118.30      4.05 o
  -5   7   4       25.56       29.14      2.08 o
  -4   7   4      131.14      136.11      4.11 o
  -3   7   4      517.48      467.48      5.82 o
  -2   7   4      204.66      175.50      7.10 o
  -1   7   4       74.40       84.05      2.42 o
   0   7   4      763.08      765.21     27.60 o
   1   7   4       86.25       79.83      5.43 o
   2   7   4       99.08       85.21      4.02 o
   3   7   4       81.51       69.57      2.31 o
   4   7   4       32.89       35.48      2.80 o
   5   7   4       53.21       50.85      2.32 o
  -5   8   4        2.62        3.53      0.81 o
  -4   8   4       86.54       82.46      4.29 o
  -3   8   4      173.14      153.92      3.29 o
  -2   8   4      288.63      273.04      6.35 o
  -1   8   4       89.69       87.77      4.47 o
   0   8   4      108.54      110.00      4.63 o
   1   8   4       14.33       10.72      1.51 o
   2   8   4      217.33      208.62      5.39 o
   3   8   4      122.17      124.71      3.93 o
   4   8   4       65.97       62.28      2.42 o
   5   8   4       82.94       78.74      2.66 o
  -5   9   4       48.04       47.48      2.15 o
  -4   9   4       34.47       32.05      1.87 o
  -3   9   4      204.43      189.88      5.20 o
  -2   9   4       30.54       33.22      2.17 o
  -1   9   4      201.27      201.73      7.46 o
   0   9   4      355.56      371.64     10.22 o
   1   9   4      144.94      148.96      5.85 o
   2   9   4       28.68       35.09      1.67 o
   3   9   4      110.88      105.18      3.60 o
   4   9   4      158.53      156.30      3.90 o
  -4  10   4       63.66       62.20      2.44 o
  -3  10   4      350.64      342.75      6.11 o
  -2  10   4       66.65       63.82      2.46 o
  -1  10   4      125.03      125.71      3.21 o
   0  10   4        7.41        7.17      1.45 o
   1  10   4       62.52       62.74      2.15 o
   2  10   4      199.81      193.53      5.78 o
   3  10   4       14.12       13.37      1.40 o
   4  10   4      138.11      126.27      6.02 o
  -4  11   4        7.02       11.40      1.12 o
  -3  11   4      109.60      108.76      3.11 o
  -2  11   4       68.20       58.11      2.37 o
  -1  11   4       84.44       76.05      2.57 o
   0  11   4       40.86       39.26      1.69 o
   1  11   4       60.71       58.64      3.06 o
   2  11   4      557.69      525.18      9.72 o
   3  11   4       53.55       45.99      2.27 o
   4  11   4       35.06       32.57      1.46 o
  -4  12   4       60.47       58.29      1.98 o
  -3  12   4      137.99      120.32      3.17 o
  -2  12   4       21.55       13.34      1.52 o
  -1  12   4      106.77       91.90      2.91 o
   0  12   4       51.21       43.76      2.82 o
   1  12   4       80.71       72.19      2.45 o
   2  12   4      134.45      123.57      4.01 o
   3  12   4       17.10       14.85      1.33 o
   4  12   4       36.29       29.64      1.25 o
  -4  13   4       45.56       42.21      2.13 o
  -3  13   4      120.19      112.42      5.36 o
  -2  13   4       17.32       11.13      1.44 o
  -1  13   4       36.60       32.35      2.11 o
   0  13   4      157.47      146.35      4.55 o
   1  13   4      149.80      146.56      4.45 o
   2  13   4       85.79       81.24      3.13 o
   3  13   4       62.15       57.47      2.28 o
  -3  14   4      124.92      130.55      5.52 o
  -2  14   4       15.40       14.33      1.50 o
  -1  14   4      252.39      224.70      5.75 o
   0  14   4       40.57       40.14      1.85 o
   1  14   4       58.21       57.16      2.66 o
   2  14   4       28.45       24.56      1.67 o
   3  14   4       14.21        8.85      1.39 o
  -3  15   4       40.95       41.24      2.78 o
  -2  15   4       43.52       40.20      2.16 o
  -1  15   4       17.08       18.50      1.57 o
   0  15   4        6.41        5.82      0.83 o
   1  15   4       64.22       51.78      2.44 o
   2  15   4        9.78        7.61      1.62 o
   3  15   4       58.44       54.47      2.88 o
  -3  16   4       24.97       24.79      1.90 o
  -2  16   4       40.92       35.75      1.88 o
  -1  16   4        5.13        3.10      0.77 o
   0  16   4       44.54       40.56      1.84 o
   1  16   4       33.65       22.77      2.60 o
   2  16   4        9.49        6.55      1.40 o
   3  16   4        9.10        7.58      0.97 o
  -2  17   4       22.84       21.38      1.43 o
  -1  17   4        9.31        8.51      1.09 o
   0  17   4       34.19       35.87      3.11 o
   1  17   4       13.18       12.28      1.86 o
   2  17   4       86.56       78.63      3.65 o
  -2  18   4       13.79       11.06      0.90 o
  -1  18   4       43.35       42.00      2.87 o
   0  18   4        0.75        1.08      1.07 o
   1  18   4       17.92       16.48      1.83 o
   2  18   4       35.51       34.38      1.98 o
  -1  19   4        2.94        2.45      0.73 o
   0  19   4       59.48       60.01      3.01 o
   1  19   4       38.24       34.97      2.06 o
  -1 -19   5        2.31        1.60      0.63 o
  -2 -18   5        7.27        7.47      0.98 o
  -1 -18   5        7.26        8.36      1.36 o
   0 -18   5       79.62       81.68      2.49 o
   1 -18   5        2.41        2.97      0.47 o
  -2 -17   5       42.52       47.08      2.82 o
  -1 -17   5       61.17       64.22      3.84 o
   0 -17   5       22.82       21.71      3.02 o
   1 -17   5       19.37       26.11      2.20 o
   2 -17   5        8.78        7.90      1.26 o
  -2 -16   5       11.36       12.37      1.76 o
  -1 -16   5      246.86      257.74      8.92 o
   0 -16   5      132.50      143.42      6.41 o
   1 -16   5       58.99       54.36      3.52 o
   2 -16   5      103.34      111.38      4.89 o
  -3 -15   5        9.57       11.39      1.38 o
  -2 -15   5      139.36      138.43      6.09 o
  -1 -15   5       49.50       53.68      4.11 o
   0 -15   5       49.70       49.32      3.87 o
   1 -15   5       24.87       24.34      2.68 o
   2 -15   5       48.81       53.96      1.87 o
   3 -15   5        1.80        1.77      0.49 o
  -3 -14   5        2.60        3.64      1.04 o
  -2 -14   5        2.45        1.98      1.14 o
  -1 -14   5       64.22       66.25      4.60 o
   0 -14   5       17.06       14.81      2.37 o
   1 -14   5        5.62        5.39      1.75 o
   2 -14   5      142.64      156.68      4.32 o
   3 -14   5       51.28       53.06      2.15 o
  -3 -13   5       55.58       62.49      2.62 o
  -2 -13   5      105.68      111.33      4.00 o
  -1 -13   5       65.50       71.08      4.78 o
   0 -13   5       43.20       44.79      3.79 o
   1 -13   5      326.61      339.40     11.31 o
   2 -13   5      201.86      196.40      6.82 o
   3 -13   5       93.82      103.44      3.41 o
  -4 -12   5       85.10      105.45      4.26 o
  -3 -12   5       96.18       98.06      3.50 o
  -2 -12   5       30.89       30.39      1.95 o
  -1 -12   5      131.31      134.51      6.56 o
   0 -12   5       76.60       74.25      4.95 o
   1 -12   5      126.15      138.24      6.74 o
   2 -12   5       52.18       53.24      3.95 o
   3 -12   5       51.05       55.32      2.66 o
   4 -12   5       44.34       47.57      2.48 o
  -4 -11   5       25.21       30.81      2.46 o
  -3 -11   5       71.64       77.07      3.16 o
  -2 -11   5       14.89       14.58      1.56 o
  -1 -11   5       70.01       72.18      3.14 o
   0 -11   5        8.89        8.89      1.03 o
   1 -11   5      215.37      232.59      7.36 o
   2 -11   5      168.92      172.90      5.02 o
   3 -11   5       59.22       61.15      2.86 o
   4 -11   5       23.96       19.69      1.87 o
  -4 -10   5      102.58      115.00      3.28 o
  -3 -10   5      110.20      123.53      4.05 o
  -2 -10   5      575.68      610.92     11.09 o
  -1 -10   5       62.48       69.09      2.26 o
   0 -10   5       31.43       28.11      1.28 o
   1 -10   5       39.64       42.20      1.85 o
   2 -10   5      290.70      299.50      7.04 o
   3 -10   5      301.03      310.35      7.18 o
   4 -10   5       31.20       31.77      1.43 o
  -4  -9   5       18.10       20.75      2.37 o
  -3  -9   5       36.91       37.28      3.36 o
  -2  -9   5      305.67      309.98      6.93 o
  -1  -9   5       69.19       71.66      2.39 o
   0  -9   5       23.99       27.59      1.80 o
   1  -9   5      165.76      168.68      3.79 o
   2  -9   5      110.46      110.93      3.14 o
   3  -9   5      139.93      147.12      4.76 o
   4  -9   5       46.28       46.76      2.03 o
  -5  -8   5       41.84       44.88      1.75 o
  -4  -8   5       51.47       58.69      3.78 o
  -3  -8   5      172.14      192.53      7.66 o
  -2  -8   5      417.11      425.85      6.59 o
  -1  -8   5      175.18      172.78      6.60 o
   0  -8   5      106.37      116.92      5.01 o
   1  -8   5       33.15       36.07      2.67 o
   2  -8   5      188.95      192.14      4.25 o
   3  -8   5       71.03       80.66      3.55 o
   4  -8   5       22.87       21.08      1.55 o
  -5  -7   5        6.54        6.54      0.70 o
  -4  -7   5       18.52       21.30      2.36 o
  -3  -7   5        4.74        4.84      1.55 o
  -2  -7   5      239.42      243.71      8.83 o
  -1  -7   5       57.01       61.76      2.80 o
   0  -7   5       49.97       57.26      2.07 o
   1  -7   5      434.95      466.78     11.42 o
   2  -7   5      727.61      778.36     10.37 o
   3  -7   5      307.10      323.03      7.74 o
   4  -7   5       31.41       32.27      2.04 o
  -5  -6   5       22.36       24.06      1.37 o
  -4  -6   5       61.47       64.97      4.02 o
  -3  -6   5       97.07       99.41      4.09 o
  -2  -6   5      392.06      380.94      9.95 o
  -1  -6   5        4.99        5.50      0.90 o
   0  -6   5      180.35      191.82      4.09 o
   1  -6   5      286.59      304.50      8.14 o
   2  -6   5       15.97       17.75      0.93 o
   3  -6   5      574.96      606.43     11.62 o
   4  -6   5      219.45      224.64      8.28 o
   5  -6   5       23.14       24.33      1.68 o
  -5  -5   5       39.90       41.79      2.66 o
  -4  -5   5      145.62      157.39      6.40 o
  -3  -5   5      688.34      714.19      9.76 o
  -2  -5   5       15.30       12.69      1.58 o
  -1  -5   5      197.40      212.17      4.28 o
   0  -5   5        2.47        1.15      0.73 o
   1  -5   5       78.16       85.47      3.53 o
   2  -5   5      525.62      559.40      9.07 o
   3  -5   5      491.72      509.49     11.97 o
   4  -5   5      120.35      116.10      5.91 o
   5  -5   5        3.47        3.84      1.00 o
  -5  -4   5       51.61       49.15      2.95 o
  -4  -4   5       89.45       88.30      3.35 o
  -3  -4   5      484.78      512.10      7.59 o
  -2  -4   5       19.57       24.23      2.07 o
  -1  -4   5       17.41       21.83      1.68 o
   0  -4   5       98.15       92.86      2.53 o
   1  -4   5      160.08      154.50      3.82 o
   2  -4   5       41.24       42.65      2.82 o
   3  -4   5      109.82      110.86      2.68 o
   4  -4   5       35.19       40.44      3.54 o
   5  -4   5       83.06       81.31      3.65 o
  -5  -3   5       61.71       70.05      3.63 o
  -4  -3   5       35.69       34.52      2.04 o
  -3  -3   5       73.07       75.59      2.36 o
  -2  -3   5      594.43      608.74     13.68 o
  -1  -3   5      632.57      689.02     14.17 o
   0  -3   5       27.23       30.16      1.34 o
   1  -3   5      930.15     1027.28     12.47 o
   2  -3   5      540.12      576.04      9.37 o
   3  -3   5       91.78       98.16      2.53 o
   4  -3   5       19.21       22.38      2.75 o
   5  -3   5       31.98       30.42      1.37 o
  -5  -2   5       49.55       49.47      2.17 o
  -4  -2   5       40.15       34.27      3.07 o
  -3  -2   5       87.01      101.18      2.78 o
  -2  -2   5       28.85       28.93      2.13 o
  -1  -2   5      443.99      483.04     10.64 o
   0  -2   5      866.15      880.26     12.01 o
   1  -2   5      367.04      385.55      7.03 o
   2  -2   5      635.01      673.58     10.51 o
   3  -2   5       51.31       52.54      2.06 o
   4  -2   5      142.91      146.51      6.86 o
   5  -2   5        4.59        5.64      0.71 o
  -5  -1   5       83.05       79.60      2.78 o
  -4  -1   5      141.83      149.69      6.50 o
  -3  -1   5       52.52       47.43      1.85 o
  -2  -1   5      148.24      145.51      5.05 o
  -1  -1   5      796.10      854.49     16.76 o
   0  -1   5      544.83      596.07     12.47 o
   1  -1   5       42.15       40.31      1.94 o
   2  -1   5      200.28      219.58      4.77 o
   3  -1   5        1.12        1.46      0.60 o
   4  -1   5       22.60       21.00      2.56 o
   5  -1   5       15.98       16.30      1.20 o
  -5   0   5        1.38       -0.33      0.54 o
  -4   0   5       11.97       13.41      2.13 o
  -3   0   5      352.16      376.65      5.98 o
  -2   0   5      220.89      244.46      6.90 o
  -1   0   5     1286.46     1325.44     23.77 o
   0   0   5      163.39      182.34      3.30 o
   1   0   5      392.05      452.99      7.08 o
   2   0   5      411.55      450.98      7.76 o
   3   0   5      184.30      196.40      4.33 o
   4   0   5       28.42       26.88      2.92 o
   5   0   5       22.57       19.60      1.22 o
  -5   1   5       83.77       79.17      2.69 o
  -4   1   5      143.13      150.93      4.48 o
  -3   1   5       53.35       48.93      1.84 o
  -2   1   5      146.48      151.25      5.00 o
  -1   1   5      796.73      831.13     16.11 o
   0   1   5      547.48      594.40      8.42 o
   1   1   5       42.98       38.49      1.63 o
   2   1   5      200.60      211.23      6.26 o
   3   1   5        1.09        1.01      0.53 o
   4   1   5       22.48       22.77      2.76 o
   5   1   5       15.79       15.56      1.45 o
  -5   2   5       49.40       49.36      2.02 o
  -4   2   5       40.53       37.43      2.09 o
  -3   2   5       87.56       97.77      2.62 o
  -2   2   5       28.91       31.74      1.53 o
  -1   2   5      446.69      471.24     10.50 o
   0   2   5      861.38      841.13     12.28 o
   1   2   5      363.68      388.18      6.72 o
   2   2   5      634.70      657.18     10.88 o
   3   2   5       51.24       50.37      2.00 o
   4   2   5      143.16      152.58      5.26 o
   5   2   5        4.32        3.62      0.85 o
  -5   3   5       61.17       62.22      3.30 o
  -4   3   5       35.71       34.38      1.68 o
  -3   3   5       75.07       74.43      1.76 o
  -2   3   5      593.44      594.92     22.61 o
  -1   3   5      632.93      661.58     14.05 o
   0   3   5       26.56       29.72      1.29 o
   1   3   5      930.58     1011.01     14.49 o
   2   3   5      539.61      570.27      9.20 o
   3   3   5       91.73       90.94      5.09 o
   4   3   5       18.58       21.17      1.67 o
   5   3   5       31.96       30.16      1.98 o
  -5   4   5       51.47       47.65      2.80 o
  -4   4   5       88.65       80.94      2.51 o
  -3   4   5      485.00      460.97      6.07 o
  -2   4   5       20.36       24.12      2.39 o
  -1   4   5       16.95       23.45      1.95 o
   0   4   5       97.04       89.46      2.85 o
   1   4   5      162.94      157.58      3.71 o
   2   4   5       41.78       41.53      2.84 o
   3   4   5      110.09      107.57      2.95 o
   4   4   5       34.91       40.49      5.07 o
   5   4   5       83.43       85.23      3.32 o
  -5   5   5       39.61       36.89      2.36 o
  -4   5   5      144.79      140.22      4.20 o
  -3   5   5      688.33      651.75     12.86 o
  -2   5   5       15.21       13.99      2.02 o
  -1   5   5      196.33      205.17      4.35 o
   0   5   5        2.56        1.32      0.49 o
   1   5   5       77.13       72.68      3.43 o
   2   5   5      526.58      514.99     12.60 o
   3   5   5      492.23      477.59     12.71 o
   4   5   5      120.18      112.33      5.13 o
   5   5   5        3.50        3.03      0.75 o
  -5   6   5       22.96       21.92      1.72 o
  -4   6   5       61.59       60.88      2.66 o
  -3   6   5       98.34       87.16      2.70 o
  -2   6   5      393.10      363.30     10.96 o
  -1   6   5        4.97        4.07      0.67 o
   0   6   5      181.99      174.87      7.22 o
   1   6   5      286.27      257.76      7.57 o
   2   6   5       16.03       17.51      1.81 o
   3   6   5      573.63      594.30     14.83 o
   4   6   5      220.76      217.27      7.38 o
   5   6   5       22.82       22.57      1.47 o
  -5   7   5        6.20        5.30      0.87 o
  -4   7   5       18.43       16.48      1.43 o
  -3   7   5        4.78        3.87      0.71 o
  -2   7   5      237.72      219.12      4.51 o
  -1   7   5       56.12       60.13      4.18 o
   0   7   5       50.64       51.52      1.98 o
   1   7   5      432.09      432.84     11.08 o
   2   7   5      726.28      734.11     11.64 o
   3   7   5      307.15      301.54      9.42 o
   4   7   5       31.51       31.24      2.53 o
   5   7   5       41.95       38.11      1.75 o
  -4   8   5       52.42       52.34      2.31 o
  -3   8   5      173.12      164.09      4.87 o
  -2   8   5      416.33      394.29      6.71 o
  -1   8   5      174.27      164.90      6.62 o
   0   8   5      104.92      101.04      4.65 o
   1   8   5       34.05       30.86      2.58 o
   2   8   5      190.35      184.34      4.87 o
   3   8   5       70.62       76.53      4.29 o
   4   8   5       23.22       21.44      2.01 o
  -4   9   5       18.19       17.90      1.34 o
  -3   9   5       37.18       32.91      2.19 o
  -2   9   5      307.01      279.67      5.97 o
  -1   9   5       68.79       62.02      2.23 o
   0   9   5       23.74       24.56      2.43 o
   1   9   5      165.38      152.53      4.57 o
   2   9   5      110.30      105.70      2.93 o
   3   9   5      140.96      132.57      3.94 o
   4   9   5       45.47       44.78      2.73 o
  -4  10   5      102.41      101.43      3.37 o
  -3  10   5      109.97      111.59      3.97 o
  -2  10   5      575.06      522.82      8.41 o
  -1  10   5       62.01       58.14      2.27 o
   0  10   5       31.27       22.89      1.42 o
   1  10   5       39.41       43.16      1.87 o
   2  10   5      289.04      280.68      6.39 o
   3  10   5      301.15      284.08      6.13 o
   4  10   5       30.50       30.91      2.11 o
  -4  11   5       24.98       26.37      2.03 o
  -3  11   5       72.25       71.02      3.10 o
  -2  11   5       15.26       12.28      1.46 o
  -1  11   5       70.35       62.41      2.43 o
   0  11   5        9.17        9.09      1.72 o
   1  11   5      214.21      205.71      5.68 o
   2  11   5      169.57      163.34     11.21 o
   3  11   5       59.41       58.45      2.45 o
   4  11   5       24.60       22.84      1.60 o
  -4  12   5       85.86       94.93      3.61 o
  -3  12   5       95.34       88.48      3.37 o
  -2  12   5       30.50       23.01      1.89 o
  -1  12   5      131.64      121.53      4.14 o
   0  12   5       76.79       73.51      3.03 o
   1  12   5      126.06      117.97      3.98 o
   2  12   5       52.23       47.04      5.90 o
   3  12   5       51.72       52.63      2.19 o
   4  12   5       44.33       39.18      1.75 o
  -4  13   5       84.00       83.37      2.93 o
  -3  13   5       55.36       56.74      4.50 o
  -2  13   5      104.55       95.36      3.68 o
  -1  13   5       65.72       57.48      2.81 o
   0  13   5       43.75       40.26      1.88 o
   1  13   5      329.86      307.53      7.73 o
   2  13   5      201.44      179.37      9.36 o
   3  13   5       93.25       91.34      9.69 o
  -3  14   5        2.31        2.67      1.17 o
  -2  14   5        2.60        3.43      1.00 o
  -1  14   5       63.66       57.02      2.83 o
   0  14   5       17.44       13.32      1.17 o
   1  14   5        5.50        5.11      1.02 o
   2  14   5      142.54      136.56     13.21 o
   3  14   5       50.36       41.91      1.59 o
  -3  15   5        9.74        8.44      1.28 o
  -2  15   5      138.31      125.97      3.84 o
  -1  15   5       50.00       42.74      3.05 o
   0  15   5       50.18       47.08      2.46 o
   1  15   5       24.40       21.44      1.64 o
   2  15   5       49.55       43.80      2.31 o
   3  15   5        1.86       -0.14      0.48 o
  -3  16   5        1.37        1.55      0.64 o
  -2  16   5       11.84        9.67      1.01 o
  -1  16   5      247.08      226.80      4.39 o
   0  16   5      133.49      120.27      3.72 o
   1  16   5       59.33       50.56      2.18 o
   2  16   5      103.52       94.72      4.07 o
  -2  17   5       41.62       35.15      2.44 o
  -1  17   5       60.28       49.84      2.07 o
   0  17   5       23.29       21.24      1.39 o
   1  17   5       19.83       21.53      2.12 o
   2  17   5        9.11        8.48      1.09 o
  -2  18   5        7.43        5.89      0.88 o
  -1  18   5        7.59        8.34      1.34 o
   0  18   5       80.47       69.12      3.49 o
   1  18   5        2.50        2.48      0.79 o
  -1  19   5        2.26        2.71      0.70 o
   0  19   5       19.41       17.22      1.42 o
  -1 -18   6        2.46        2.21      0.74 o
   0 -18   6       11.23       17.36      1.54 o
  -2 -17   6        1.34        0.98      0.62 o
  -1 -17   6       23.70       25.12      2.23 o
   0 -17   6       20.80       22.55      1.31 o
   1 -17   6       26.03       28.06      2.11 o
   2 -17   6        3.08        4.05      0.75 o
  -2 -16   6       30.86       35.10      2.48 o
  -1 -16   6       37.56       40.62      3.12 o
   0 -16   6       56.78       61.27      2.45 o
   1 -16   6       43.85       48.30      2.25 o
   2 -16   6       23.47       28.60      2.12 o
  -2 -15   6       11.34       14.28      1.89 o
  -1 -15   6       48.44       45.48      3.59 o
   0 -15   6       11.36       13.57      2.25 o
   1 -15   6       20.40       19.25      2.34 o
   2 -15   6       18.05       18.29      2.00 o
  -3 -14   6       46.64       49.86      2.52 o
  -2 -14   6       31.01       31.38      2.82 o
  -1 -14   6       47.72       51.20      3.94 o
   0 -14   6      236.84      239.82      9.14 o
   1 -14   6      114.19      124.07      6.14 o
   2 -14   6       25.14       26.36      2.52 o
   3 -14   6       61.02       64.04      3.01 o
  -3 -13   6       12.08       10.95      1.50 o
  -2 -13   6       76.79       84.33      4.79 o
  -1 -13   6       14.23       13.72      2.30 o
   0 -13   6        2.22        1.39      1.32 o
   1 -13   6       19.25       20.96      2.72 o
   2 -13   6       10.94       10.55      1.02 o
   3 -13   6       31.22       34.21      1.72 o
  -3 -12   6      133.88      152.30      4.14 o
  -2 -12   6       10.88       11.09      1.07 o
  -1 -12   6      218.88      232.35      5.90 o
   0 -12   6       97.03      103.49      3.79 o
   1 -12   6       31.19       34.15      2.59 o
   2 -12   6       10.88       11.40      0.94 o
   3 -12   6       51.93       53.84      4.58 o
  -4 -11   6       17.25       20.06      1.21 o
  -3 -11   6      166.16      184.78      7.26 o
  -2 -11   6       16.53       15.17      1.27 o
  -1 -11   6       32.77       35.62      2.23 o
   0 -11   6       52.86       58.16      2.84 o
   1 -11   6       51.26       49.02      2.65 o
   2 -11   6      136.25      150.51      3.91 o
   3 -11   6       29.05       25.98      4.68 o
   4 -11   6       50.80       49.99      2.46 o
  -4 -10   6       16.11       17.07      1.88 o
  -3 -10   6      356.58      401.80     11.87 o
  -2 -10   6        1.96        2.77      0.97 o
  -1 -10   6       49.04       55.01      2.70 o
   0 -10   6       96.23      100.02      3.00 o
   1 -10   6       82.45       87.35      2.84 o
   2 -10   6       24.99       24.58      1.65 o
   3 -10   6       50.92       54.36      2.67 o
   4 -10   6        5.14        5.62      0.69 o
  -4  -9   6       76.18       81.82      2.69 o
  -3  -9   6      128.23      137.69      6.32 o
  -2  -9   6      420.59      434.11      8.70 o
  -1  -9   6      162.18      165.26      4.72 o
   0  -9   6       57.08       52.48      2.10 o
   1  -9   6       49.13       56.14      2.81 o
   2  -9   6      167.36      166.20      4.98 o
   3  -9   6        9.48       10.68      1.44 o
   4  -9   6       14.58       15.88      1.67 o
  -4  -8   6       44.39       48.78      2.22 o
  -3  -8   6      219.29      241.10      7.55 o
  -2  -8   6       64.54       62.40      4.10 o
  -1  -8   6      431.99      455.51      7.05 o
   0  -8   6      244.86      271.79      5.03 o
   1  -8   6       55.88       54.69      2.95 o
   2  -8   6       55.32       55.79      2.42 o
   3  -8   6       41.38       42.67      4.05 o
   4  -8   6       39.05       39.27      1.83 o
  -5  -7   6       62.19       69.11      2.61 o
  -4  -7   6       96.96       99.92      3.33 o
  -3  -7   6      165.55      167.45      5.06 o
  -2  -7   6      250.66      270.02      6.03 o
  -1  -7   6       40.63       39.87      2.99 o
   0  -7   6      246.41      279.14      8.55 o
   1  -7   6       75.42       82.50      2.54 o
   2  -7   6      729.72      785.21     11.15 o
   3  -7   6       57.10       56.21      3.05 o
   4  -7   6       36.83       36.08      1.93 o
  -5  -6   6       64.75       73.12      3.01 o
  -4  -6   6       25.77       27.22      2.91 o
  -3  -6   6       59.76       57.94      3.91 o
  -2  -6   6      248.82      252.46      4.59 o
  -1  -6   6       25.40       27.70      2.07 o
   0  -6   6      155.21      171.76      4.11 o
   1  -6   6       11.72       12.66      1.52 o
   2  -6   6       37.78       38.55      1.97 o
   3  -6   6      486.15      503.31     10.33 o
   4  -6   6       46.98       48.21      2.37 o
  -5  -5   6       29.91       33.17      2.12 o
  -4  -5   6        9.67       13.49      1.33 o
  -3  -5   6      324.99      320.68      9.83 o
  -2  -5   6      155.39      164.88      3.49 o
  -1  -5   6       20.56       22.19      1.85 o
   0  -5   6       41.59       35.63      1.80 o
   1  -5   6      430.82      453.38     10.73 o
   2  -5   6       75.59       76.48      2.72 o
   3  -5   6       79.71       76.84      3.58 o
   4  -5   6       42.19       40.62      3.33 o
  -5  -4   6       34.28       38.96      2.41 o
  -4  -4   6      167.98      179.28      4.72 o
  -3  -4   6      247.83      244.91      4.73 o
  -2  -4   6      186.91      211.62      6.95 o
  -1  -4   6      267.71      275.84      7.66 o
   0  -4   6      173.68      184.09      4.14 o
   1  -4   6      441.99      493.07     20.51 o
   2  -4   6       97.86      109.40      2.97 o
   3  -4   6      126.60      133.54      6.70 o
   4  -4   6      104.58      111.19      5.63 o
   5  -4   6        8.14        7.81      1.00 o
  -5  -3   6       19.39       17.59      1.72 o
  -4  -3   6      271.61      260.71      6.72 o
  -3  -3   6       43.72       42.67      2.19 o
  -2  -3   6       58.47       65.32      3.50 o
  -1  -3   6      222.35      238.21      6.97 o
   0  -3   6      352.86      384.79      9.55 o
   1  -3   6      162.03      170.71      6.11 o
   2  -3   6      212.30      220.00      4.38 o
   3  -3   6       87.74       89.77      5.40 o
   4  -3   6       13.21       12.40      1.58 o
   5  -3   6       29.55       28.18      1.88 o
  -5  -2   6       52.86       63.75      3.21 o
  -4  -2   6       10.99       10.79      1.30 o
  -3  -2   6      148.48      167.74      6.49 o
  -2  -2   6      118.59      133.67      5.18 o
  -1  -2   6      229.43      235.42      6.86 o
   0  -2   6       74.57       83.70      3.67 o
   1  -2   6      170.53      192.38      6.54 o
   2  -2   6      113.20      119.37      3.41 o
   3  -2   6      640.92      654.07     17.20 o
   4  -2   6      215.27      211.41     10.12 o
   5  -2   6       38.28       33.56      2.15 o
  -5  -1   6       97.58      101.82      4.17 o
  -4  -1   6       50.17       48.83      2.49 o
  -3  -1   6       79.41       81.75      2.75 o
  -2  -1   6       14.30       17.34      1.79 o
  -1  -1   6      248.84      293.79      7.94 o
   0  -1   6      317.00      341.61      8.75 o
   1  -1   6      140.50      167.15      5.98 o
   2  -1   6       90.10       98.99      4.06 o
   3  -1   6       16.06       15.23      2.33 o
   4  -1   6       15.47       15.34      3.66 o
   5  -1   6       30.59       27.13      2.01 o
  -5   0   6      122.29      129.92      4.71 o
  -4   0   6       72.39       66.30      2.87 o
  -3   0   6      154.14      167.57      3.22 o
  -2   0   6        0.56        4.07      1.05 o
  -1   0   6       63.69       73.22      3.45 o
   0   0   6      505.77      575.04     12.80 o
   1   0   6      670.25      716.76     15.98 o
   2   0   6       47.09       62.68      3.61 o
   3   0   6       60.58       51.68      2.50 o
   4   0   6       50.66       52.35      2.42 o
   5   0   6        0.01        0.65      0.39 o
  -5   1   6       97.96       96.51      2.75 o
  -4   1   6       48.71       50.77      2.04 o
  -3   1   6       79.20       79.29      3.02 o
  -2   1   6       13.73       15.05      1.61 o
  -1   1   6      248.78      291.79      7.89 o
   0   1   6      317.18      345.29      8.80 o
   1   1   6      141.86      172.72      6.11 o
   2   1   6       91.09       93.00      4.49 o
   3   1   6       16.62       13.95      1.41 o
   4   1   6       15.70       15.97      1.43 o
   5   1   6       31.33       30.27      1.25 o
  -5   2   6       53.34       56.60      1.96 o
  -4   2   6       10.97       10.86      1.18 o
  -3   2   6      149.24      161.25      3.09 o
  -2   2   6      119.27      135.15      5.33 o
  -1   2   6      229.70      224.37      4.60 o
   0   2   6       73.15       78.95      4.79 o
   1   2   6      167.76      165.00     17.21 o
   2   2   6      112.41      120.17      7.21 o
   3   2   6      638.16      633.91     11.03 o
   4   2   6      214.42      215.55     11.00 o
   5   2   6       38.53       35.14      1.79 o
  -5   3   6       19.42       14.71      0.94 o
  -4   3   6      271.28      261.08      6.20 o
  -3   3   6       43.23       42.37      1.84 o
  -2   3   6       60.09       55.22      3.48 o
  -1   3   6      223.09      233.09      4.82 o
   0   3   6      353.95      362.83     11.12 o
   1   3   6      161.80      152.29     16.85 o
   2   3   6      211.40      209.51      5.07 o
   3   3   6       87.99       92.47      6.52 o
   4   3   6       13.03       12.56      1.24 o
   5   3   6       29.06       28.02      1.98 o
  -5   4   6       34.64       29.64      1.84 o
  -4   4   6      167.75      174.31      3.73 o
  -3   4   6      245.56      231.14      4.65 o
  -2   4   6      187.03      207.67      7.39 o
  -1   4   6      271.33      269.83      5.43 o
   0   4   6      175.94      181.21     10.56 o
   1   4   6      443.62      432.31     50.84 o
   2   4   6       96.51       99.91      2.76 o
   3   4   6      125.59      127.07      5.59 o
   4   4   6      105.03      115.24      7.72 o
   5   4   6        8.16        7.83      0.84 o
  -5   5   6       29.33       22.57      1.48 o
  -4   5   6        9.24        8.59      1.02 o
  -3   5   6      326.66      291.02      5.37 o
  -2   5   6      154.77      151.34      3.47 o
  -1   5   6       20.62       23.75      2.29 o
   0   5   6       41.00       33.67      1.64 o
   1   5   6      431.92      357.03      9.39 o
   2   5   6       76.37       75.54      3.68 o
   3   5   6       80.33       78.65      4.37 o
   4   5   6       42.05       41.79      2.90 o
   5   5   6       21.34       19.19      1.19 o
  -4   6   6       26.82       26.29      1.65 o
  -3   6   6       59.44       51.99      2.05 o
  -2   6   6      249.64      241.86      6.51 o
  -1   6   6       26.14       28.04      1.58 o
   0   6   6      154.59      163.28     11.47 o
   1   6   6       11.98        9.91      1.42 o
   2   6   6       37.45       37.67      3.86 o
   3   6   6      483.43      475.82     12.71 o
   4   6   6       45.45       45.76      2.95 o
  -4   7   6       95.33       87.60      2.90 o
  -3   7   6      164.21      149.53      4.69 o
  -2   7   6      251.60      245.05      4.99 o
  -1   7   6       40.54       43.48      1.80 o
   0   7   6      245.54      225.07      7.50 o
   1   7   6       75.67       81.52      3.89 o
   2   7   6      729.10      730.98     22.55 o
   3   7   6       56.88       58.56      3.74 o
   4   7   6       36.87       31.57      2.38 o
  -4   8   6       43.92       46.43      3.11 o
  -3   8   6      219.34      213.96     11.22 o
  -2   8   6       66.42       59.53      2.41 o
  -1   8   6      430.96      392.86      6.33 o
   0   8   6      245.00      238.24     10.18 o
   1   8   6       56.83       51.70      1.67 o
   2   8   6       55.19       55.81      3.65 o
   3   8   6       41.11       38.97      3.03 o
   4   8   6       38.81       38.24      2.47 o
  -4   9   6       76.78       79.69      3.89 o
  -3   9   6      128.29      127.17      5.75 o
  -2   9   6      420.03      392.63     13.29 o
  -1   9   6      162.69      147.06      3.71 o
   0   9   6       56.38       48.82      3.30 o
   1   9   6       48.48       48.11      1.69 o
   2   9   6      167.30      168.15      6.66 o
   3   9   6        9.61       10.19      1.65 o
   4   9   6       14.62       15.77      0.98 o
  -4  10   6       15.43       17.24      1.73 o
  -3  10   6      355.02      344.60      7.46 o
  -2  10   6        1.98        1.78      1.04 o
  -1  10   6       48.86       48.59      2.15 o
   0  10   6       97.10       96.02      4.57 o
   1  10   6       82.83       76.58      2.16 o
   2  10   6       24.85       25.82      2.51 o
   3  10   6       51.64       49.59      2.07 o
   4  10   6        5.25        6.26      0.96 o
  -4  11   6       16.99       15.98      1.50 o
  -3  11   6      166.60      166.65      4.71 o
  -2  11   6       16.29       14.99      1.62 o
  -1  11   6       33.03       32.57      2.17 o
   0  11   6       53.70       50.73      3.57 o
   1  11   6       50.47       42.15      2.32 o
   2  11   6      135.17      129.50      4.87 o
   3  11   6       29.04       28.71      2.34 o
   4  11   6       50.94       50.27      2.12 o
  -4  12   6       71.40       72.91      2.84 o
  -3  12   6      134.34      140.34      4.61 o
  -2  12   6       11.25        9.25      1.32 o
  -1  12   6      218.80      199.13     13.38 o
   0  12   6       96.32       90.50      3.52 o
   1  12   6       30.50       29.38      1.94 o
   2  12   6       10.54       10.21      1.18 o
   3  12   6       52.21       50.63      2.84 o
  -3  13   6       12.41       10.10      1.61 o
  -2  13   6       77.07       72.09      3.10 o
  -1  13   6       14.18       13.26      1.44 o
   0  13   6        2.43        2.73      0.84 o
   1  13   6       19.18       15.21      1.45 o
   2  13   6       10.90        8.99      1.70 o
   3  13   6       31.29       28.88      1.91 o
  -3  14   6       47.71       49.90      2.79 o
  -2  14   6       31.44       32.22      4.15 o
  -1  14   6       47.70       41.36      2.31 o
   0  14   6      237.01      210.66      7.97 o
   1  14   6      114.21      100.66      6.13 o
   2  14   6       25.47       21.47      2.55 o
   3  14   6       61.05       58.36      2.33 o
  -3  15   6       20.32       19.86      1.53 o
  -2  15   6       11.18        9.85      1.55 o
  -1  15   6       49.37       44.58      2.29 o
   0  15   6       11.94       11.87      1.41 o
   1  15   6       20.43       18.90      1.45 o
   2  15   6       18.04       15.12      1.96 o
  -2  16   6       30.46       31.92      1.61 o
  -1  16   6       38.14       31.75      3.43 o
   0  16   6       55.56       53.31      2.28 o
   1  16   6       42.86       40.31      2.16 o
   2  16   6       23.48       19.59      1.22 o
  -2  17   6        1.27        1.00      0.68 o
  -1  17   6       24.28       22.06      1.28 o
   0  17   6       20.58       19.05      2.04 o
   1  17   6       26.01       20.69      2.14 o
  -1  18   6        2.57        2.42      0.77 o
   0  18   6       11.36       13.11      1.31 o
  -1 -17   7        0.52       -0.09      0.57 o
   0 -17   7       51.99       61.52      3.04 o
  -2 -16   7        6.25        4.39      0.84 o
  -1 -16   7       63.81       67.96      3.59 o
   0 -16   7       11.99        9.86      1.53 o
   1 -16   7       22.60       19.83      1.28 o
  -2 -15   7        3.82        4.39      1.08 o
  -1 -15   7       57.49       62.87      3.83 o
   0 -15   7      151.30      168.63      6.72 o
   1 -15   7       48.09       54.83      2.90 o
   2 -15   7        2.74        4.30      1.03 o
  -2 -14   7       15.32       13.94      1.73 o
  -1 -14   7       60.02       60.63      4.06 o
   0 -14   7      157.93      165.22      7.10 o
   1 -14   7       16.37       15.81      1.51 o
   2 -14   7       27.74       32.10      2.54 o
  -3 -13   7       51.93       56.16      2.48 o
  -2 -13   7       22.04       23.30      1.53 o
  -1 -13   7      242.08      252.66      5.95 o
   0 -13   7      213.20      217.62      5.58 o
   1 -13   7      214.71      226.09      4.60 o
   2 -13   7       25.35       25.81      2.56 o
  -3 -12   7       25.05       32.38      2.27 o
  -2 -12   7      187.11      187.17      4.88 o
  -1 -12   7      135.15      139.99      4.41 o
   0 -12   7       26.66       29.57      2.06 o
   1 -12   7       59.95       56.98      2.30 o
   2 -12   7       75.72       86.57      3.20 o
   3 -12   7       55.40       55.53      2.07 o
  -4 -11   7       67.70       74.53      2.71 o
  -3 -11   7       38.44       37.83      2.72 o
  -2 -11   7       31.90       37.12      2.15 o
  -1 -11   7      458.09      481.78      9.48 o
   0 -11   7      201.10      207.41      5.73 o
   1 -11   7        5.04        3.74      0.83 o
   2 -11   7       26.52       28.52      1.68 o
   3 -11   7        3.93        3.44      0.76 o
  -4 -10   7       12.35       12.86      1.39 o
  -3 -10   7       19.67       23.80      2.50 o
  -2 -10   7      180.44      194.74      5.47 o
  -1 -10   7       83.20       90.46      3.58 o
   0 -10   7        3.83        3.05      0.97 o
   1 -10   7        8.02        7.62      1.03 o
   2 -10   7       19.71       17.19      1.39 o
   3 -10   7       12.18       14.60      1.42 o
   4 -10   7        1.67        1.02      0.47 o
  -4  -9   7        3.95        6.64      0.90 o
  -3  -9   7       49.93       48.18      3.55 o
  -2  -9   7       51.79       50.73      3.89 o
  -1  -9   7      313.64      340.81     12.27 o
   0  -9   7      213.42      216.91      4.70 o
   1  -9   7      134.58      129.22      3.64 o
   2  -9   7       36.65       35.29      1.93 o
   3  -9   7       15.45       14.36      1.50 o
   4  -9   7       31.04       30.26      1.85 o
  -4  -8   7       74.72       80.07      2.69 o
  -3  -8   7      261.80      284.27      6.30 o
  -2  -8   7     1099.28     1098.92     24.38 o
  -1  -8   7       24.28       23.78      1.81 o
   0  -8   7        6.40        4.39      1.21 o
   1  -8   7       63.41       61.86      2.04 o
   2  -8   7       94.01       94.88      3.20 o
   3  -8   7       14.74       16.15      1.57 o
   4  -8   7       53.50       57.80      2.91 o
  -4  -7   7        2.18        1.98      0.67 o
  -3  -7   7       31.81       35.21      2.28 o
  -2  -7   7      234.53      238.84      8.49 o
  -1  -7   7      337.34      330.98      7.09 o
   0  -7   7      137.37      146.15      3.56 o
   1  -7   7      297.55      314.66      5.91 o
   2  -7   7       93.43       96.26      3.91 o
   3  -7   7       28.89       33.79      3.83 o
   4  -7   7      137.62      141.41      9.79 o
  -4  -6   7       14.23       14.14      2.50 o
  -3  -6   7       80.92       81.36      3.21 o
  -2  -6   7      181.76      203.27      4.10 o
  -1  -6   7      677.23      669.99     10.99 o
   0  -6   7        4.36        5.92      1.01 o
   1  -6   7       22.76       23.18      1.48 o
   2  -6   7      267.78      281.85      7.08 o
   3  -6   7      140.82      159.32      7.25 o
   4  -6   7      102.40       99.97      8.07 o
  -5  -5   7        2.09        2.43      0.62 o
  -4  -5   7      107.90      108.08      3.32 o
  -3  -5   7      180.66      173.05      4.79 o
  -2  -5   7      204.73      216.40      4.74 o
  -1  -5   7      222.41      226.47      7.20 o
   0  -5   7      407.49      424.64     10.92 o
   1  -5   7       62.42       55.02      2.18 o
   2  -5   7       38.37       37.88      2.45 o
   3  -5   7       15.72       15.96      2.49 o
   4  -5   7       20.35       17.73      2.14 o
  -5  -4   7       39.49       43.04      2.20 o
  -4  -4   7       44.64       45.18      3.26 o
  -3  -4   7       81.50       79.92      3.10 o
  -2  -4   7      119.29      123.58      3.13 o
  -1  -4   7       30.38       29.87      2.42 o
   0  -4   7      595.67      619.34     14.31 o
   1  -4   7       64.75       74.06      3.05 o
   2  -4   7       75.94       79.27      3.45 o
   3  -4   7      218.46      225.99      8.90 o
   4  -4   7       68.55       67.85      3.95 o
  -5  -3   7        5.26        4.79      0.93 o
  -4  -3   7       77.10       82.86      4.51 o
  -3  -3   7       51.14       48.63      3.59 o
  -2  -3   7       18.48       20.26      1.47 o
  -1  -3   7       71.48       77.55      3.90 o
   0  -3   7       43.20       54.73      3.27 o
   1  -3   7       78.44       88.52      3.22 o
   2  -3   7       19.65       19.92      3.87 o
   3  -3   7      146.78      146.23      7.00 o
   4  -3   7        5.32        4.50      1.29 o
  -5  -2   7       15.85       14.50      1.39 o
  -4  -2   7       90.44       98.48      5.01 o
  -3  -2   7      138.24      127.00      4.39 o
  -2  -2   7        5.61        6.55      1.28 o
  -1  -2   7       27.98       27.76      2.28 o
   0  -2   7      277.94      295.10      8.53 o
   1  -2   7      184.73      188.01      6.92 o
   2  -2   7       50.54       55.00      3.94 o
   3  -2   7       17.35       19.89      2.71 o
   4  -2   7       18.36       19.85      2.25 o
  -5  -1   7       61.29       63.87      2.88 o
  -4  -1   7       31.58       28.50      1.83 o
  -3  -1   7      210.47      186.50      4.07 o
  -2  -1   7      120.58      128.80      3.83 o
  -1  -1   7      157.61      166.30      5.96 o
   0  -1   7      621.52      658.19     15.02 o
   1  -1   7       63.07       68.65      3.99 o
   2  -1   7       10.84       14.18      1.48 o
   3  -1   7       77.44       81.16      5.02 o
   4  -1   7        7.39        6.77      0.86 o
  -5   0   7       35.80       37.68      2.13 o
  -4   0   7       50.74       46.21      2.25 o
  -3   0   7        0.88       -0.06      1.93 o
  -2   0   7       24.16       15.47      1.34 o
  -1   0   7       85.86       86.07      4.09 o
   0   0   7        6.72        6.87      1.29 o
   1   0   7       64.93       54.63      3.59 o
   2   0   7      107.65      113.76      6.99 o
   3   0   7       23.46       19.54      1.58 o
   4   0   7        0.57        0.48      1.02 o
  -5   1   7       61.59       56.91      2.52 o
  -4   1   7       31.08       27.24      1.88 o
  -3   1   7      209.06      189.71      5.22 o
  -2   1   7      119.93      116.39      6.45 o
  -1   1   7      158.25      159.86      5.82 o
   0   1   7      623.23      660.24     15.05 o
   1   1   7       64.18       70.83      4.03 o
   2   1   7       10.61       12.56      1.04 o
   3   1   7       77.74       81.31      3.11 o
   4   1   7        7.33        4.95      1.56 o
  -5   2   7       15.45       10.46      1.04 o
  -4   2   7       90.19       92.77      2.60 o
  -3   2   7      138.33      124.05      4.07 o
  -2   2   7        5.83        5.26      1.25 o
  -1   2   7       28.04       27.05      2.24 o
   0   2   7      273.82      292.97      8.46 o
   1   2   7      183.76      176.59      6.67 o
   2   2   7       50.54       50.94      2.24 o
   3   2   7       17.88       18.07      1.77 o
   4   2   7       18.51       16.41      1.24 o
  -4   3   7       76.20       75.09      2.89 o
  -3   3   7       50.78       49.42      2.02 o
  -2   3   7       18.05       21.25      1.59 o
  -1   3   7       72.12       78.46      3.87 o
   0   3   7       43.27       55.00      3.25 o
   1   3   7       78.25       88.11      3.89 o
   2   3   7       20.33       24.54      2.13 o
   3   3   7      147.60      153.64      4.32 o
   4   3   7        5.57        4.92      0.74 o
  -4   4   7       43.71       42.27      3.38 o
  -3   4   7       82.83       80.45      2.61 o
  -2   4   7      119.15      117.03      2.57 o
  -1   4   7       30.90       33.52      2.50 o
   0   4   7      594.54      557.03     43.39 o
   1   4   7       63.03       65.42      2.90 o
   2   4   7       77.95       76.03      3.06 o
   3   4   7      219.90      213.68      7.43 o
   4   4   7       68.23       64.62      3.30 o
  -4   5   7      105.83       99.41      3.12 o
  -3   5   7      179.40      171.01      3.93 o
  -2   5   7      205.18      207.98      3.62 o
  -1   5   7      223.08      210.08      3.55 o
   0   5   7      409.51      408.65      6.05 o
   1   5   7       62.02       59.68      2.06 o
   2   5   7       38.13       35.14      2.13 o
   3   5   7       15.70       18.57      2.14 o
   4   5   7       19.94       17.14      1.68 o
  -4   6   7       14.43       17.63      2.03 o
  -3   6   7       81.32       81.10      2.59 o
  -2   6   7      179.07      178.71      3.59 o
  -1   6   7      680.44      616.34     10.12 o
   0   6   7        4.49        4.70      0.54 o
   1   6   7       22.40       22.36      1.11 o
   2   6   7      267.47      276.28      8.80 o
   3   6   7      142.14      146.41      5.94 o
   4   6   7      102.84      104.37      4.09 o
  -4   7   7        2.26        1.52      1.01 o
  -3   7   7       31.94       37.18      2.30 o
  -2   7   7      234.56      211.62      4.45 o
  -1   7   7      336.82      301.66      5.39 o
   0   7   7      136.49      131.07      3.12 o
   1   7   7      296.40      298.67      5.24 o
   2   7   7       93.03       89.30      4.68 o
   3   7   7       28.80       27.22      2.47 o
   4   7   7      136.67      140.94      4.72 o
  -4   8   7       75.45       75.57      3.69 o
  -3   8   7      264.69      256.69      6.29 o
  -2   8   7     1098.44      999.18     22.61 o
  -1   8   7       23.61       24.98      1.89 o
   0   8   7        6.56        4.07      0.69 o
   1   8   7       63.01       56.89      1.83 o
   2   8   7       94.19       90.22      3.99 o
   3   8   7       14.75       13.94      1.81 o
   4   8   7       53.21       49.99      1.67 o
  -4   9   7        3.86        2.90      0.91 o
  -3   9   7       49.70       47.15      2.47 o
  -2   9   7       51.67       46.09      3.61 o
  -1   9   7      310.87      308.67      9.91 o
   0   9   7      215.86      201.00      4.63 o
   1   9   7      136.35      122.79      3.14 o
   2   9   7       36.32       34.68      1.97 o
   3   9   7       15.87       13.69      1.18 o
   4   9   7       31.57       29.08      1.73 o
  -4  10   7       12.27       12.60      1.35 o
  -3  10   7       19.89       21.07      2.51 o
  -2  10   7      179.72      177.71      7.35 o
  -1  10   7       82.97       81.30      4.73 o
   0  10   7        3.83        4.45      1.00 o
   1  10   7        8.00        6.49      0.81 o
   2  10   7       19.93       15.95      1.32 o
   3  10   7       11.99       11.94      1.02 o
   4  10   7        1.72        2.30      0.52 o
  -4  11   7       68.54       77.26      2.92 o
  -3  11   7       38.34       36.64      2.04 o
  -2  11   7       32.20       29.82      2.97 o
  -1  11   7      458.69      430.58     12.40 o
   0  11   7      198.92      181.06     11.34 o
   1  11   7        5.00        2.36      1.15 o
   2  11   7       26.56       27.65      2.49 o
   3  11   7        4.14        3.95      1.03 o
  -3  12   7       24.38       26.50      1.61 o
  -2  12   7      186.51      171.60      6.95 o
  -1  12   7      132.46      128.23      5.98 o
   0  12   7       27.16       24.64      1.84 o
   1  12   7       60.39       47.63      3.97 o
   2  12   7       74.86       73.38      3.89 o
   3  12   7       55.41       53.26      2.63 o
  -3  13   7       51.13       50.45      2.74 o
  -2  13   7       21.77       23.02      2.36 o
  -1  13   7      241.57      230.72      8.18 o
   0  13   7      212.94      185.83      5.02 o
   1  13   7      215.09      195.79     12.53 o
   2  13   7       25.47       24.78      2.11 o
   3  13   7       14.20       14.23      1.20 o
  -3  14   7       38.07       45.40      2.25 o
  -2  14   7       14.88       12.44      1.71 o
  -1  14   7       59.27       52.54      2.49 o
   0  14   7      158.01      144.39      8.57 o
   1  14   7       16.34       14.16      1.21 o
   2  14   7       27.70       28.27      2.01 o
  -2  15   7        3.69        4.18      0.96 o
  -1  15   7       56.39       49.36      3.36 o
   0  15   7      150.07      139.75      6.37 o
   1  15   7       47.50       43.76      2.04 o
   2  15   7        2.66        3.57      0.75 o
  -2  16   7        6.42        4.28      0.54 o
  -1  16   7       63.66       57.48      3.16 o
   0  16   7       12.39        9.22      0.93 o
   1  16   7       23.16       16.83      2.29 o
  -1  17   7        0.46        0.20      1.23 o
   0  17   7       52.15       45.23      2.12 o
  -1 -16   8       23.05       20.92      1.59 o
   0 -16   8        4.90        4.76      0.98 o
  -1 -15   8       30.64       32.78      2.39 o
   0 -15   8       40.16       47.42      3.02 o
   1 -15   8       31.86       32.32      3.09 o
  -2 -14   8       36.68       36.49      2.12 o
  -1 -14   8        2.33        3.34      1.21 o
   0 -14   8       72.18       81.72      4.40 o
   1 -14   8       16.50       15.96      1.25 o
   2 -14   8       65.43       73.63      3.12 o
  -2 -13   8       22.72       22.84      1.34 o
  -1 -13   8       46.12       51.12      2.33 o
   0 -13   8      262.76      280.04      6.22 o
   1 -13   8       46.70       44.95      1.76 o
   2 -13   8       28.42       32.44      2.37 o
  -3 -12   8       45.55       52.57      2.54 o
  -2 -12   8       52.19       55.91      2.29 o
  -1 -12   8       69.37       69.51      3.14 o
   0 -12   8       59.85       60.99      2.83 o
   1 -12   8      112.99      128.62      3.30 o
   2 -12   8       79.98       81.01      2.79 o
  -3 -11   8       14.40       18.12      1.84 o
  -2 -11   8        5.82        4.97      1.30 o
  -1 -11   8       34.29       33.98      2.16 o
   0 -11   8      271.23      275.53      6.70 o
   1 -11   8       22.07       23.92      1.51 o
   2 -11   8       27.47       25.76      1.77 o
   3 -11   8       64.27       57.02      6.68 o
  -3 -10   8        8.60       11.86      1.65 o
  -2 -10   8      235.07      239.10      8.33 o
  -1 -10   8       81.82       80.28      3.44 o
   0 -10   8       21.11       22.82      1.95 o
   1 -10   8       56.84       60.97      2.42 o
   2 -10   8       29.76       27.76      1.96 o
   3 -10   8       82.63       94.02      4.01 o
  -4  -9   8        8.20       10.64      1.22 o
  -3  -9   8       28.45       28.47      2.59 o
  -2  -9   8      166.88      173.64      7.07 o
  -1  -9   8       93.52      105.72      3.87 o
   0  -9   8       59.69       60.98      3.00 o
   1  -9   8       23.75       24.86      1.58 o
   2  -9   8       87.63       94.66      3.69 o
   3  -9   8      137.11      155.75      5.88 o
  -4  -8   8       71.32       76.83      3.56 o
  -3  -8   8       96.08      104.81      4.29 o
  -2  -8   8      171.88      176.20      7.26 o
  -1  -8   8      554.45      572.76     10.59 o
   0  -8   8        3.26        3.10      1.09 o
   1  -8   8      316.01      329.07      6.24 o
   2  -8   8      136.18      152.34      4.88 o
   3  -8   8       87.66       95.69      4.74 o
  -4  -7   8       35.60       39.35      2.28 o
  -3  -7   8        9.09        9.76      1.51 o
  -2  -7   8      333.82      358.38     11.14 o
  -1  -7   8       44.05       46.47      3.72 o
   0  -7   8      115.91      118.38      4.15 o
   1  -7   8      106.30      109.97      3.31 o
   2  -7   8       26.35       26.73      3.06 o
   3  -7   8       35.84       35.26      3.08 o
   4  -7   8       15.37       18.99      1.53 o
  -4  -6   8       63.13       76.18      3.53 o
  -3  -6   8      154.87      159.46      6.22 o
  -2  -6   8      291.54      292.12      8.83 o
  -1  -6   8      174.62      161.84      4.53 o
   0  -6   8      237.76      243.12      4.83 o
   1  -6   8      369.05      378.54      6.70 o
   2  -6   8       14.57       11.54      2.18 o
   3  -6   8       11.68       11.85      2.17 o
   4  -6   8       30.00       29.72      2.10 o
  -4  -5   8       80.34       79.85      3.84 o
  -3  -5   8       19.07       18.53      2.15 o
  -2  -5   8      239.70      243.85      8.05 o
  -1  -5   8       12.09       14.19      1.85 o
   0  -5   8      187.39      185.20      5.68 o
   1  -5   8       20.79       16.61      1.34 o
   2  -5   8      114.82      125.61      4.48 o
   3  -5   8        2.94        3.61      1.45 o
   4  -5   8      100.32      103.95      8.70 o
  -4  -4   8      106.01      105.37      4.63 o
  -3  -4   8      169.58      156.03      6.48 o
  -2  -4   8       91.17       81.39      4.46 o
  -1  -4   8      262.12      267.09      4.86 o
   0  -4   8        7.28       10.80      1.02 o
   1  -4   8      100.32      103.14      3.08 o
   2  -4   8        4.00        3.65      1.67 o
   3  -4   8       40.77       42.12      3.58 o
   4  -4   8       65.85       72.31      3.54 o
  -4  -3   8       20.01       20.29      2.15 o
  -3  -3   8       88.08       81.85      4.60 o
  -2  -3   8       75.33       74.25      2.97 o
  -1  -3   8       84.95       84.68      2.51 o
   0  -3   8      218.55      222.39      4.29 o
   1  -3   8      204.53      203.02      5.01 o
   2  -3   8      163.96      164.40      7.25 o
   3  -3   8       15.30       15.08      2.25 o
   4  -3   8      123.30      134.19      5.06 o
  -4  -2   8       76.35       76.93      4.07 o
  -3  -2   8       41.47       41.29      3.38 o
  -2  -2   8      105.34      111.96      3.74 o
  -1  -2   8      185.37      199.45      4.02 o
   0  -2   8      208.83      218.94      3.86 o
   1  -2   8       44.01       43.17      1.79 o
   2  -2   8      217.84      218.77      8.36 o
   3  -2   8        7.25        9.77      1.95 o
   4  -2   8       18.91       20.40      1.94 o
  -4  -1   8        3.18        4.73      1.27 o
  -3  -1   8      140.61      126.30      5.88 o
  -2  -1   8       42.20       45.67      2.36 o
  -1  -1   8      184.87      186.34      3.34 o
   0  -1   8      193.30      180.13      3.23 o
   1  -1   8      149.98      151.57      4.24 o
   2  -1   8       80.43       80.85      4.45 o
   3  -1   8       41.62       39.18      3.35 o
   4  -1   8       12.01       13.44      1.60 o
  -4   0   8       27.50       33.48      2.69 o
  -3   0   8       25.82       28.76      2.83 o
  -2   0   8      228.70      213.45      4.40 o
  -1   0   8      122.94      127.82      2.67 o
   0   0   8       44.93       43.89      1.51 o
   1   0   8       38.59       41.64      1.56 o
   2   0   8       33.68       45.29      2.78 o
   3   0   8        7.22        9.71      1.82 o
   4   0   8       53.60       57.06      3.03 o
  -4   1   8        3.46        3.83      1.10 o
  -3   1   8      140.42      128.43      4.20 o
  -2   1   8       41.18       40.60      1.81 o
  -1   1   8      185.12      189.23      4.29 o
   0   1   8      193.30      190.32      3.93 o
   1   1   8      150.56      150.62      3.57 o
   2   1   8       79.73       75.23      3.12 o
   3   1   8       41.07       37.31      1.94 o
   4   1   8       12.15       10.57      1.29 o
  -4   2   8       76.97       76.73      3.88 o
  -3   2   8       41.63       41.86      2.36 o
  -2   2   8      105.66      106.74      2.96 o
  -1   2   8      186.52      199.87      4.11 o
   0   2   8      211.24      227.83      4.40 o
   1   2   8       44.40       42.25      2.28 o
   2   2   8      219.77      222.74      5.37 o
   3   2   8        7.26       10.18      1.11 o
   4   2   8       18.85       19.27      1.49 o
  -4   3   8       19.83       22.82      2.04 o
  -3   3   8       88.56       74.80      3.11 o
  -2   3   8       76.03       76.26      2.47 o
  -1   3   8       85.72       82.59      2.52 o
   0   3   8      218.29      221.76      5.88 o
   1   3   8      205.98      208.28      4.64 o
   2   3   8      165.74      163.87      4.60 o
   3   3   8       14.94       17.06      1.89 o
   4   3   8      122.78      118.51      3.95 o
  -4   4   8      105.71      106.56      3.16 o
  -3   4   8      169.00      162.93      4.66 o
  -2   4   8       90.44       75.60      2.45 o
  -1   4   8      263.15      252.17      4.79 o
   0   4   8        7.12        9.66      0.81 o
   1   4   8       99.93      107.62      2.92 o
   2   4   8        3.94        6.08      1.01 o
   3   4   8       40.87       41.02      2.84 o
   4   4   8       65.46       61.60      2.70 o
  -4   5   8       80.23       76.18      2.47 o
  -3   5   8       18.93       17.56      1.23 o
  -2   5   8      238.89      226.62      4.55 o
  -1   5   8       12.55       12.14      0.92 o
   0   5   8      185.79      181.80      3.35 o
   1   5   8       20.90       19.66      1.33 o
   2   5   8      115.55      114.14      5.15 o
   3   5   8        3.11        2.86      0.98 o
   4   5   8      101.16      102.02      3.60 o
  -4   6   8       62.44       68.17      3.51 o
  -3   6   8      153.03      156.34      5.42 o
  -2   6   8      293.08      266.36      5.04 o
  -1   6   8      176.74      161.52      3.16 o
   0   6   8      238.23      233.49      3.92 o
   1   6   8      367.05      366.41      6.18 o
   2   6   8       14.35       11.59      1.27 o
   3   6   8       11.85       12.65      1.63 o
   4   6   8       29.66       26.70      1.26 o
  -4   7   8       35.80       34.84      2.36 o
  -3   7   8        9.24       10.34      0.94 o
  -2   7   8      335.65      321.24      5.66 o
  -1   7   8       45.11       43.37      1.93 o
   0   7   8      114.47      113.98      3.07 o
   1   7   8      107.01      104.05      2.95 o
   2   7   8       27.16       28.63      2.47 o
   3   7   8       36.43       34.99      1.81 o
   4   7   8       15.07       15.98      0.84 o
  -4   8   8       72.14       77.25      3.37 o
  -3   8   8       95.44       89.94      3.34 o
  -2   8   8      171.05      161.58      3.69 o
  -1   8   8      552.35      538.55      9.78 o
   0   8   8        3.28        2.54      0.65 o
   1   8   8      317.27      317.57      5.64 o
   2   8   8      136.00      142.90      4.09 o
   3   8   8       87.91       85.23      2.71 o
   4   8   8       19.31       19.53      1.20 o
  -4   9   8        7.92        9.33      1.14 o
  -3   9   8       28.52       26.43      2.01 o
  -2   9   8      165.55      165.44      4.73 o
  -1   9   8       94.15       96.70      5.88 o
   0   9   8       58.81       55.76      2.10 o
   1   9   8       22.89       21.70      1.43 o
   2   9   8       87.18       84.35      2.96 o
   3   9   8      135.36      140.00      3.39 o
  -4  10   8       23.46       21.16      1.39 o
  -3  10   8        8.53        7.51      0.99 o
  -2  10   8      234.94      218.41      5.47 o
  -1  10   8       81.50       78.74      4.60 o
   0  10   8       21.24       22.77      1.34 o
   1  10   8       57.53       53.58      2.40 o
   2  10   8       29.72       26.33      1.56 o
   3  10   8       82.45       81.32      2.23 o
  -3  11   8       14.36       12.65      1.12 o
  -2  11   8        6.10        4.72      0.90 o
  -1  11   8       34.91       26.02      2.67 o
   0  11   8      273.09      253.08      8.65 o
   1  11   8       22.50       23.12      2.41 o
   2  11   8       27.26       25.12      2.24 o
   3  11   8       63.70       64.84      2.80 o
  -3  12   8       46.40       45.62      2.45 o
  -2  12   8       52.34       50.16      2.23 o
  -1  12   8       68.68       67.45      4.07 o
   0  12   8       59.20       58.74      3.77 o
   1  12   8      113.89      116.68      5.15 o
   2  12   8       80.48       76.29      3.63 o
   3  12   8        1.95        2.39      0.58 o
  -3  13   8       16.92       17.43      1.32 o
  -2  13   8       22.79       21.96      1.39 o
  -1  13   8       46.53       43.46      4.54 o
   0  13   8      263.96      255.87      8.21 o
   1  13   8       45.76       37.43      2.69 o
   2  13   8       27.92       30.36      2.08 o
  -2  14   8       36.62       34.48      1.71 o
  -1  14   8        2.23        0.89      1.26 o
   0  14   8       71.84       65.57      2.60 o
   1  14   8       16.37       14.26      1.54 o
   2  14   8       65.23       63.48      2.64 o
  -2  15   8        1.60        1.17      0.68 o
  -1  15   8       30.95       24.70      2.38 o
   0  15   8       40.56       38.03      4.10 o
   1  15   8       31.38       32.50      2.01 o
  -1  16   8       23.44       21.27      1.47 o
   0  16   8        5.06        3.72      0.75 o
   0 -15   9       20.35       22.50      1.69 o
  -1 -14   9       58.89       68.12      3.03 o
   0 -14   9        7.92        6.16      1.15 o
  -2 -13   9       63.92       68.42      2.77 o
  -1 -13   9       70.78       68.97      2.36 o
   0 -13   9      156.70      164.07      4.09 o
   1 -13   9        3.30        4.34      0.91 o
  -2 -12   9       65.99       75.60      3.46 o
  -1 -12   9        9.71       11.07      1.15 o
   0 -12   9       65.56       67.43      2.73 o
   1 -12   9        5.68        3.55      1.18 o
   2 -12   9        0.41        0.61      0.71 o
  -3 -11   9        4.42        5.53      0.94 o
  -2 -11   9        2.52        2.07      1.04 o
  -1 -11   9      126.75      138.23      4.05 o
   0 -11   9       93.41       89.86      5.26 o
   1 -11   9      138.89      143.12      4.26 o
   2 -11   9       28.03       29.75      2.23 o
  -3 -10   9       21.87       21.34      1.84 o
  -2 -10   9       98.54      107.28      4.98 o
  -1 -10   9      143.25      156.26      4.50 o
   0 -10   9       77.95       79.99      3.31 o
   1 -10   9       67.52       71.17      2.41 o
   2 -10   9        2.33        1.31      1.07 o
   3 -10   9       18.85       19.50      1.42 o
  -3  -9   9        4.83        6.28      1.28 o
  -2  -9   9        6.46        7.33      1.61 o
  -1  -9   9       80.76       80.96      3.22 o
   0  -9   9       25.42       24.22      1.97 o
   1  -9   9       97.98      108.77      3.12 o
   2  -9   9       23.92       23.09      2.43 o
   3  -9   9       10.09       11.57      1.35 o
  -4  -8   9        5.90        6.84      0.86 o
  -3  -8   9       63.41       74.87      3.94 o
  -2  -8   9       61.25       61.40      4.05 o
  -1  -8   9      102.60      109.83      5.62 o
   0  -8   9       29.52       26.35      2.02 o
   1  -8   9        7.21        6.14      0.95 o
   2  -8   9        1.88        0.88      1.18 o
   3  -8   9        2.52        4.13      1.08 o
  -4  -7   9        6.22        7.05      1.01 o
  -3  -7   9       19.05       18.97      1.38 o
  -2  -7   9       18.91       18.08      2.29 o
  -1  -7   9      657.41      687.34     17.25 o
   0  -7   9       95.91       99.05      3.82 o
   1  -7   9      116.49      117.86      4.27 o
   2  -7   9       35.69       31.65      3.06 o
   3  -7   9       68.91       72.24      3.80 o
  -4  -6   9       17.28       19.03      1.08 o
  -3  -6   9        1.42        1.64      0.67 o
  -2  -6   9      167.36      170.34      4.64 o
  -1  -6   9      377.78      386.38     11.65 o
   0  -6   9      201.83      212.86      5.73 o
   1  -6   9      164.62      168.42      7.32 o
   2  -6   9       29.42       28.53      2.96 o
   3  -6   9       30.65       34.55      2.70 o
  -4  -5   9       28.09       39.56      1.64 o
  -3  -5   9       32.19       30.75      1.86 o
  -2  -5   9      102.43       99.46      3.53 o
  -1  -5   9       37.91       39.69      2.16 o
   0  -5   9      198.25      202.31      5.49 o
   1  -5   9       66.82       69.27      4.57 o
   2  -5   9        1.32        1.79      1.42 o
   3  -5   9       29.90       31.00      2.71 o
  -4  -4   9        4.65        3.77      0.70 o
  -3  -4   9       33.22       32.59      2.71 o
  -2  -4   9      149.66      143.03      5.52 o
  -1  -4   9      112.40      104.93      3.60 o
   0  -4   9      203.01      204.57      7.81 o
   1  -4   9       98.55       98.15      5.38 o
   2  -4   9        7.38        4.72      1.68 o
   3  -4   9       50.57       55.76      3.64 o
   4  -4   9       51.58       55.92      2.40 o
  -4  -3   9       20.79       24.24      1.81 o
  -3  -3   9       75.85       71.66      4.13 o
  -2  -3   9      290.17      290.96      6.61 o
  -1  -3   9      150.25      154.39      4.45 o
   0  -3   9      252.14      245.96      4.65 o
   1  -3   9       65.16       74.93      2.98 o
   2  -3   9        1.61        1.89      0.86 o
   3  -3   9       30.43       35.88      1.79 o
   4  -3   9       22.27       20.72      1.48 o
  -4  -2   9        1.66        1.52      0.57 o
  -3  -2   9      120.44      108.08      5.20 o
  -2  -2   9       28.75       31.40      1.99 o
  -1  -2   9      213.95      211.37      5.32 o
   0  -2   9       53.87       54.96      1.79 o
   1  -2   9       42.76       45.78      2.20 o
   2  -2   9       28.36       26.42      1.82 o
   3  -2   9       15.02       13.30      1.23 o
   4  -2   9        0.29        0.53      0.52 o
  -4  -1   9       21.61       21.89      1.30 o
  -3  -1   9       50.86       58.93      3.88 o
  -2  -1   9      386.94      370.15      7.64 o
  -1  -1   9      307.15      302.23      5.40 o
   0  -1   9      207.53      214.05      3.79 o
   1  -1   9       38.12       40.56      2.34 o
   2  -1   9       33.03       31.00      1.98 o
   3  -1   9        3.96        4.26      0.78 o
   4  -1   9        2.19        2.04      0.33 o
  -4   0   9        0.44        0.28      0.77 o
  -3   0   9       77.05       75.63      2.88 o
  -2   0   9      316.22      290.33      6.42 o
  -1   0   9      293.62      288.66      4.53 o
   0   0   9      316.78      306.58      4.72 o
   1   0   9       68.12       69.86      2.39 o
   2   0   9       14.34       19.04      1.61 o
   3   0   9       13.09       13.99      1.19 o
   4   0   9        0.05        0.48      0.39 o
  -4   1   9       21.03       20.00      1.86 o
  -3   1   9       51.02       57.18      3.79 o
  -2   1   9      387.74      375.38      7.72 o
  -1   1   9      308.23      300.62      8.90 o
   0   1   9      207.54      212.16      4.43 o
   1   1   9       38.27       40.20      2.28 o
   2   1   9       33.21       32.74      2.89 o
   3   1   9        4.10        2.93      0.90 o
   4   1   9        2.02        1.46      0.52 o
  -4   2   9        1.61        2.13      0.81 o
  -3   2   9      119.56      103.92      3.59 o
  -2   2   9       28.16       28.50      2.78 o
  -1   2   9      212.19      201.32      5.47 o
   0   2   9       54.35       56.80      2.19 o
   1   2   9       43.06       43.85      2.42 o
   2   2   9       27.77       36.48     10.78 o
   3   2   9       15.51       15.61      1.84 o
   4   2   9        0.23        1.52      0.55 o
  -4   3   9       21.25       24.81      1.86 o
  -3   3   9       75.32       65.61      2.77 o
  -2   3   9      290.51      284.34      6.45 o
  -1   3   9      151.48      147.54      4.86 o
   0   3   9      255.33      255.87      6.17 o
   1   3   9       63.86       66.60      2.95 o
   2   3   9        1.54        2.62      0.75 o
   3   3   9       30.87       34.55      1.70 o
   4   3   9       22.50       19.81      1.35 o
  -4   4   9        4.45        3.79      0.82 o
  -3   4   9       33.86       33.26      1.94 o
  -2   4   9      149.88      144.04      4.29 o
  -1   4   9      111.64       97.96      3.62 o
   0   4   9      203.32      195.18      5.28 o
   1   4   9       97.48       91.44      2.72 o
   2   4   9        7.43        7.14      1.02 o
   3   4   9       51.51       53.60      2.11 o
   4   4   9       52.22       52.33      2.12 o
  -4   5   9       28.09       30.52      1.67 o
  -3   5   9       32.11       30.02      1.81 o
  -2   5   9      102.01       90.99      2.65 o
  -1   5   9       36.85       36.82      1.75 o
   0   5   9      199.79      191.89      4.15 o
   1   5   9       67.19       71.53      2.42 o
   2   5   9        1.30        1.66      0.68 o
   3   5   9       29.72       27.14      1.48 o
  -3   6   9        1.38        0.77      0.62 o
  -2   6   9      167.74      164.56      3.68 o
  -1   6   9      379.20      360.86      6.17 o
   0   6   9      200.54      200.03      4.28 o
   1   6   9      164.35      158.41      3.72 o
   2   6   9       29.61       24.08      1.63 o
   3   6   9       31.44       33.97      1.61 o
  -3   7   9       18.96       17.63      1.27 o
  -2   7   9       18.47       14.13      1.31 o
  -1   7   9      658.69      654.51     11.24 o
   0   7   9       97.07       91.35      2.77 o
   1   7   9      117.49      114.15      3.09 o
   2   7   9       36.80       33.47      3.79 o
   3   7   9       68.03       65.39      4.34 o
  -3   8   9       63.84       66.65      3.48 o
  -2   8   9       60.78       56.57      1.97 o
  -1   8   9      103.35       99.81      3.49 o
   0   8   9       30.01       26.49      1.51 o
   1   8   9        7.11        6.60      0.87 o
   2   8   9        2.09        2.44      0.79 o
   3   8   9        2.41        3.57      0.59 o
  -3   9   9        4.95        6.23      1.14 o
  -2   9   9        6.40        6.10      0.95 o
  -1   9   9       80.13       73.44      2.87 o
   0   9   9       24.28       22.83      1.78 o
   1   9   9       98.06       98.89      2.73 o
   2   9   9       23.22       19.39      1.34 o
   3   9   9       10.13       10.51      0.75 o
  -3  10   9       22.34       20.96      1.69 o
  -2  10   9       99.02       99.56      3.13 o
  -1  10   9      142.04      135.33      5.85 o
   0  10   9       78.98       69.94      2.22 o
   1  10   9       68.29       65.69      2.52 o
   2  10   9        2.36        1.23      0.50 o
   3  10   9       18.60       17.93      1.26 o
  -3  11   9        4.46        5.62      0.89 o
  -2  11   9        2.47        1.04      1.07 o
  -1  11   9      126.37      122.84      5.38 o
   0  11   9       94.34       83.74      4.20 o
   1  11   9      140.18      130.12      3.41 o
   2  11   9       28.36       31.38      2.14 o
  -2  12   9       66.59       65.53      2.14 o
  -1  12   9        9.42        7.59      1.46 o
   0  12   9       65.23       66.63      3.71 o
   1  12   9        5.79        4.65      1.08 o
   2  12   9        0.43        0.37      0.57 o
  -2  13   9       64.07       59.86      6.42 o
  -1  13   9       70.47       65.33      3.38 o
   0  13   9      154.69      141.68      5.24 o
   1  13   9        3.28        4.07      1.01 o
   2  13   9       28.02       31.51      1.70 o
  -2  14   9       14.87       13.77      1.20 o
  -1  14   9       58.63       65.33      3.05 o
   0  14   9        8.27        7.62      1.14 o
   1  14   9       33.81       35.29      2.02 o
  -1  15   9       26.57       26.23      1.60 o
   0  15   9       20.40       20.84      1.48 o
   0 -13  10       28.00       27.49      1.68 o
  -2 -12  10       16.12       14.68      1.25 o
  -1 -12  10       38.78       40.65      2.41 o
   0 -12  10       21.99       25.56      2.04 o
   1 -12  10       66.90       72.05      3.05 o
  -2 -11  10       12.10       13.39      1.44 o
  -1 -11  10       51.85       56.55      3.24 o
   0 -11  10       87.34      101.27      4.49 o
   1 -11  10        1.46        2.56      1.03 o
   2 -11  10       13.12       15.27      1.24 o
  -3 -10  10       73.72       77.26      2.81 o
  -2 -10  10       12.26       17.59      1.77 o
  -1 -10  10        2.68        3.98      1.25 o
   0 -10  10      112.72      125.33      3.79 o
   1 -10  10       61.98       68.65      3.79 o
   2 -10  10        9.68       11.84      1.41 o
  -3  -9  10        8.22        8.22      1.11 o
  -2  -9  10       30.54       34.82      2.67 o
  -1  -9  10       98.71      107.06      5.11 o
   0  -9  10       84.79       87.37      4.94 o
   1  -9  10       17.54       22.35      2.36 o
   2  -9  10        5.94        4.88      1.17 o
  -3  -8  10       15.97       16.22      1.60 o
  -2  -8  10       61.00       66.72      3.89 o
  -1  -8  10       93.59       92.39      4.90 o
   0  -8  10      246.30      261.75      6.19 o
   1  -8  10       44.18       43.52      3.36 o
   2  -8  10       38.69       46.35      3.04 o
   3  -8  10       20.48       22.47      1.47 o
  -3  -7  10       56.03       64.28      3.27 o
  -2  -7  10      167.03      177.85      6.76 o
  -1  -7  10       36.43       38.06      3.22 o
   0  -7  10      111.78      119.22      5.85 o
   1  -7  10       98.45       91.87      5.00 o
   2  -7  10       21.35       21.49      2.29 o
   3  -7  10       16.14       21.37      1.63 o
  -3  -6  10       76.80       85.71      2.60 o
  -2  -6  10       15.96       16.46      1.31 o
  -1  -6  10       87.24       82.75      4.76 o
   0  -6  10       37.12       36.64      3.28 o
   1  -6  10       19.65       18.93      2.45 o
   2  -6  10       28.94       26.03      2.58 o
   3  -6  10      105.59      121.10      4.37 o
  -3  -5  10        6.46        6.20      0.98 o
  -2  -5  10       40.49       39.21      2.05 o
  -1  -5  10       29.33       30.56      1.87 o
   0  -5  10      134.39      133.72      6.22 o
   1  -5  10       45.66       51.34      3.83 o
   2  -5  10       20.19       21.34      2.37 o
   3  -5  10        0.17        1.24      0.73 o
  -4  -4  10       45.20       48.02      2.05 o
  -3  -4  10       35.56       36.09      1.82 o
  -2  -4  10       31.40       27.59      1.78 o
  -1  -4  10      179.11      182.59      4.85 o
   0  -4  10      133.22      139.96      6.35 o
   1  -4  10       62.74       65.56      4.31 o
   2  -4  10      142.88      151.75      6.34 o
   3  -4  10       14.37       17.01      1.72 o
  -4  -3  10        5.77        5.83      0.86 o
  -3  -3  10       86.28       88.66      2.93 o
  -2  -3  10      106.38      110.44      3.63 o
  -1  -3  10      440.35      446.71      8.58 o
   0  -3  10      198.68      194.79      4.04 o
   1  -3  10      104.79      104.61      3.46 o
   2  -3  10       55.68       59.92      3.87 o
   3  -3  10       30.19       32.34      2.29 o
  -4  -2  10       11.37       11.41      1.19 o
  -3  -2  10        8.22        6.62      1.31 o
  -2  -2  10      114.78      107.17      3.56 o
  -1  -2  10       98.63       89.66      3.31 o
   0  -2  10        8.78        8.27      0.99 o
   1  -2  10      159.16      156.86      3.58 o
   2  -2  10       79.09       85.97      3.00 o
   3  -2  10       59.25       56.81      3.93 o
  -4  -1  10        8.15        9.02      1.11 o
  -3  -1  10       27.50       23.61      1.49 o
  -2  -1  10       26.06       24.65      1.69 o
  -1  -1  10        6.26        6.62      1.17 o
   0  -1  10        6.47        7.38      0.94 o
   1  -1  10       20.57       18.97      1.27 o
   2  -1  10       97.87      112.51      3.50 o
   3  -1  10       57.91       59.22      2.01 o
  -4   0  10       98.56       90.43      3.35 o
  -3   0  10       36.13       31.41      2.59 o
  -2   0  10       55.98       59.71      3.84 o
  -1   0  10      568.61      564.96     14.51 o
   0   0  10      419.40      412.27      6.64 o
   1   0  10      523.02      570.10      8.26 o
   2   0  10       48.27       38.59      1.98 o
   3   0  10        9.15       10.07      0.86 o
  -4   1  10        8.54       10.15      1.13 o
  -3   1  10       26.96       24.71      2.36 o
  -2   1  10       26.14       25.75      2.56 o
  -1   1  10        6.39        6.42      1.60 o
   0   1  10        6.39        4.58      1.05 o
   1   1  10       20.60       18.34      1.61 o
   2   1  10       97.88      112.33      4.99 o
   3   1  10       58.10       59.61      2.94 o
  -4   2  10       11.62       12.05      1.13 o
  -3   2  10        8.12        6.88      1.40 o
  -2   2  10      114.47      103.23      5.11 o
  -1   2  10       99.04      100.64      5.17 o
   0   2  10        9.02        8.88      1.24 o
   1   2  10      158.39      151.26      4.53 o
   2   2  10       80.13       85.18      4.33 o
   3   2  10       60.37       55.05      2.84 o
  -4   3  10        5.78        5.08      0.73 o
  -3   3  10       87.96       91.65      4.25 o
  -2   3  10      107.31      108.18      5.20 o
  -1   3  10      441.97      431.87     12.23 o
   0   3  10      197.75      197.26      7.42 o
   1   3  10      105.08      108.68      6.92 o
   2   3  10       56.33       59.76      3.56 o
   3   3  10       30.37       32.77      2.15 o
  -3   4  10       35.14       34.39      2.44 o
  -2   4  10       31.68       23.82      1.62 o
  -1   4  10      179.44      181.17      7.15 o
   0   4  10      131.45      119.67      4.05 o
   1   4  10       63.22       62.02      2.83 o
   2   4  10      142.73      148.78      5.83 o
   3   4  10       14.08       15.56      1.46 o
  -3   5  10        6.28        3.43      0.93 o
  -2   5  10       39.99       36.49      4.72 o
  -1   5  10       29.34       28.64      2.74 o
   0   5  10      134.37      128.08      4.19 o
   1   5  10       45.47       45.79      1.86 o
   2   5  10       20.20       18.30      1.30 o
   3   5  10        0.22        0.19      0.25 o
  -3   6  10       76.41       82.40      2.70 o
  -2   6  10       16.10       15.75      1.29 o
  -1   6  10       86.76       83.53      3.04 o
   0   6  10       36.83       37.15      1.70 o
   1   6  10       19.57       15.33      1.16 o
   2   6  10       29.14       26.50      1.49 o
   3   6  10      107.37       99.22      9.07 o
  -3   7  10       54.97       53.86      2.98 o
  -2   7  10      166.10      162.08      3.86 o
  -1   7  10       36.76       34.27      1.92 o
   0   7  10      112.33      106.34      2.88 o
   1   7  10       98.11       93.71      2.61 o
   2   7  10       20.46       19.41      1.26 o
   3   7  10       16.12       18.41      1.29 o
  -3   8  10       15.71       14.75      1.36 o
  -2   8  10       60.52       61.59      1.78 o
  -1   8  10       94.64       90.64      3.08 o
   0   8  10      247.01      240.78      4.53 o
   1   8  10       43.61       39.96      1.63 o
   2   8  10       38.77       38.07      1.65 o
  -2   9  10       30.43       28.74      1.41 o
  -1   9  10       97.74       92.66      2.97 o
   0   9  10       84.28       77.20      2.27 o
   1   9  10       17.95       17.92      1.27 o
   2   9  10        6.08        4.23      0.60 o
  -2  10  10       12.29       11.63      1.37 o
  -1  10  10        2.62        2.49      1.03 o
   0  10  10      110.24      104.13      3.10 o
   1  10  10       60.94       56.91      2.07 o
   2  10  10        9.86        8.15      1.18 o
  -2  11  10       12.04       12.03      1.30 o
  -1  11  10       51.63       49.03      2.86 o
   0  11  10       87.04       85.82      3.87 o
   1  11  10        1.69        2.22      0.76 o
   2  11  10       12.75       12.01      1.04 o
  -2  12  10       15.70       15.08      1.23 o
  -1  12  10       38.08       34.45      2.22 o
   0  12  10       21.48       21.69      1.82 o
   1  12  10       66.27       60.53      2.73 o
  -1  13  10       43.47       43.27      2.19 o
   0  13  10       28.73       24.78      1.68 o
   1  13  10       46.22       41.96      1.92 o
  -1 -11  11       36.37       40.00      2.14 o
   0 -11  11       39.06       44.89      2.38 o
  -2 -10  11       20.66       17.75      1.38 o
  -1 -10  11       33.79       38.20      2.42 o
   0 -10  11       12.87       13.56      1.59 o
   1 -10  11        2.78        5.18      0.99 o
  -2  -9  11       24.85       32.40      2.09 o
  -1  -9  11       18.55       20.37      1.93 o
   0  -9  11        5.24        7.14      1.40 o
   1  -9  11       14.62       18.10      1.82 o
  -2  -8  11      109.38      128.90      4.70 o
  -1  -8  11       25.19       23.08      2.24 o
   0  -8  11       54.27       57.16      3.46 o
   1  -8  11       66.28       81.41      3.95 o
   2  -8  11       72.75       78.51      3.21 o
  -3  -7  11      119.83      120.68      3.69 o
  -2  -7  11       69.57       63.06      3.29 o
  -1  -7  11        9.97       12.51      1.81 o
   0  -7  11       18.08       17.57      2.12 o
   1  -7  11       32.56       34.18      2.70 o
   2  -7  11       80.02       90.28      3.74 o
  -3  -6  11       36.29       41.92      2.13 o
  -2  -6  11       39.57       43.75      2.86 o
  -1  -6  11       47.26       44.02      3.17 o
   0  -6  11      114.54      117.82      5.39 o
   1  -6  11       11.02       12.06      1.78 o
   2  -6  11        5.33        7.37      1.23 o
  -3  -5  11      129.79      130.92      6.94 o
  -2  -5  11       85.59       92.60      2.80 o
  -1  -5  11       57.54       57.16      3.61 o
   0  -5  11       95.80       95.21      4.82 o
   1  -5  11       56.49       62.71      3.78 o
   2  -5  11       24.43       28.23      2.27 o
  -3  -4  11        0.59        0.61      0.84 o
  -2  -4  11       13.47       11.76      1.85 o
  -1  -4  11        8.52        8.31      1.74 o
   0  -4  11        8.74        9.29      1.65 o
   1  -4  11        5.62        5.90      1.44 o
   2  -4  11       21.58       23.09      2.05 o
  -3  -3  11        1.41        0.00      0.37 o
  -2  -3  11       43.42       44.13      2.01 o
  -1  -3  11       67.20       66.32      2.65 o
   0  -3  11       18.79       18.45      1.46 o
   1  -3  11       71.96       74.50      4.09 o
   2  -3  11       26.02       34.39      2.52 o
  -3  -2  11       49.63       49.08      2.66 o
  -2  -2  11        8.50        8.22      0.97 o
  -1  -2  11      240.24      224.79      5.27 o
   0  -2  11      172.14      166.48      3.57 o
   1  -2  11       34.47       27.71      1.33 o
   2  -2  11       71.29       72.51      2.30 o
  -3  -1  11       19.38       21.60      1.84 o
  -2  -1  11       93.40       77.63      4.02 o
  -1  -1  11        4.43        5.99      0.98 o
   0  -1  11       17.24       17.66      1.17 o
   1  -1  11       54.55       58.56      1.97 o
   2  -1  11       21.09       19.26      1.33 o
  -3   0  11        0.02        0.00      0.64 o
  -2   0  11       18.14       20.35      2.17 o
  -1   0  11        0.49        0.43      1.09 o
   0   0  11        9.03        8.08      1.13 o
   1   0  11       23.13       17.62      1.44 o
   2   0  11        1.44        4.32      1.02 o
  -3   1  11       19.39       19.97      1.73 o
  -2   1  11       92.62       78.08      4.11 o
  -1   1  11        4.69        5.41      1.50 o
   0   1  11       17.81       16.69      1.49 o
   1   1  11       54.05       58.44      2.53 o
   2   1  11       21.29       17.69      1.75 o
   3   1  11       18.46       16.83      1.12 o
  -3   2  11       50.64       47.87      2.66 o
  -2   2  11        8.19        9.56      1.54 o
  -1   2  11      238.35      219.66      7.74 o
   0   2  11      170.99      172.91      4.77 o
   1   2  11       35.12       33.62      1.98 o
   2   2  11       70.77       69.84      3.42 o
   3   2  11       68.74       67.89      2.44 o
  -3   3  11        1.14        1.40      0.68 o
  -2   3  11       44.56       40.96      2.92 o
  -1   3  11       66.62       64.78      3.94 o
   0   3  11       18.41       17.52      1.57 o
   1   3  11       73.44       72.95      2.85 o
   2   3  11       24.92       27.65      2.17 o
   3   3  11       11.38        9.40      0.86 o
  -3   4  11        0.62        1.74      0.72 o
  -2   4  11       13.66       14.02      1.78 o
  -1   4  11        8.27        7.09      1.50 o
   0   4  11        8.72        8.05      1.17 o
   1   4  11        5.61        4.78      0.89 o
   2   4  11       21.25       21.94      1.89 o
  -3   5  11      128.66      117.67      3.74 o
  -2   5  11       85.30       85.29      3.98 o
  -1   5  11       56.99       55.88      3.50 o
   0   5  11       96.78       90.35      4.18 o
   1   5  11       57.22       63.01      2.59 o
   2   5  11       24.18       24.13      1.91 o
  -2   6  11       40.26       41.58      2.56 o
  -1   6  11       46.61       46.37      3.06 o
   0   6  11      114.39      112.87      3.56 o
   1   6  11       10.96       11.43      1.15 o
   2   6  11        5.12        4.87      0.95 o
  -2   7  11       69.99       63.49      2.92 o
  -1   7  11       10.13       10.45      1.51 o
   0   7  11       18.35       16.40      1.65 o
   1   7  11       33.36       31.32      3.60 o
   2   7  11       81.21       84.04      3.20 o
  -2   8  11      111.45      106.74      3.46 o
  -1   8  11       25.98       23.40      1.68 o
   0   8  11       53.71       49.49      2.35 o
   1   8  11       66.88       66.42      2.10 o
   2   8  11       73.59       69.44      2.57 o
  -1   9  11       18.59       17.53      1.04 o
   0   9  11        5.30        5.56      0.70 o
   1   9  11       14.76       12.18      0.85 o
  -1  10  11       34.52       29.47      1.74 o
   0  10  11       13.07       10.73      1.17 o
   1  10  11        2.82        3.45      0.60 o
   0  11  11       38.82       36.03      1.85 o
  -1  -9  12       15.21       16.24      1.28 o
   0  -9  12        3.84        5.16      0.88 o
  -1  -8  12       12.10       13.63      1.32 o
   0  -8  12       73.23       78.42      3.28 o
   1  -8  12       35.35       40.40      2.03 o
  -1  -7  12       19.97       21.69      1.77 o
   0  -7  12       24.42       25.76      1.96 o
   1  -7  12       40.29       42.08      2.26 o
  -2  -6  12       46.67       45.75      2.19 o
  -1  -6  12       11.25       11.28      1.39 o
   0  -6  12       37.66       35.87      2.42 o
   1  -6  12       13.86       14.74      1.50 o
  -2  -5  12       10.94       11.04      1.17 o
  -1  -5  12       88.42       96.22      3.99 o
   0  -5  12       24.65       23.93      2.02 o
   1  -5  12        3.09        3.39      0.91 o
  -2  -4  12        0.66        1.42      0.37 o
  -1  -4  12       18.97       17.12      1.66 o
   0  -4  12       27.93       27.55      2.18 o
   1  -4  12       20.06       20.12      1.75 o
  -2  -3  12        7.93        8.51      0.75 o
  -1  -3  12       23.44       24.99      1.36 o
   0  -3  12       78.22       78.41      3.59 o
   1  -3  12       17.05       17.11      1.58 o
  -2  -2  12       21.06       20.10      1.69 o
  -1  -2  12        8.16        7.55      0.90 o
   0  -2  12      155.12      150.99      3.59 o
   1  -2  12      128.37      126.45      4.31 o
  -2  -1  12       24.89       28.19      2.02 o
  -1  -1  12      120.48      123.34      4.79 o
   0  -1  12       97.31       97.24      4.12 o
   1  -1  12        5.52        5.20      0.91 o
  -2   0  12      128.26      140.00      4.86 o
  -1   0  12       25.10       22.30      2.06 o
   0   0  12        0.00       -0.25      0.85 o
   1   0  12        9.26        9.71      1.23 o
   2   0  12        1.64        3.95      0.64 o
  -2   1  12       25.12       27.02      2.04 o
  -1   1  12      121.71      122.39      4.93 o
   0   1  12       98.69      100.35      4.42 o
   1   1  12        5.73        3.61      0.72 o
   2   1  12       50.12       42.68      1.98 o
  -2   2  12       21.58       21.12      1.83 o
  -1   2  12        8.58        9.06      1.51 o
   0   2  12      155.17      154.08      5.67 o
   1   2  12      127.80      119.57      3.42 o
   2   2  12       83.37       84.47      2.98 o
  -2   3  12        8.02        8.48      1.20 o
  -1   3  12       23.82       27.48      2.24 o
   0   3  12       79.28       80.47      3.93 o
   1   3  12       17.41       15.95      1.62 o
   2   3  12       75.56       68.81      2.63 o
  -2   4  12        0.78        0.59      0.66 o
  -1   4  12       18.69       15.12      1.69 o
   0   4  12       28.19       26.95      2.28 o
   1   4  12       20.32       18.56      1.66 o
   2   4  12        7.78        7.10      0.86 o
  -2   5  12       10.79       11.39      1.20 o
  -1   5  12       89.30       91.03      3.87 o
   0   5  12       24.92       24.21      2.07 o
   1   5  12        2.98        2.01      0.83 o
  -2   6  12       47.30       45.98      2.09 o
  -1   6  12       10.89       10.44      1.29 o
   0   6  12       37.70       31.24      2.19 o
   1   6  12       14.17       12.80      1.31 o
  -1   7  12       19.40       19.40      1.54 o
   0   7  12       24.70       24.74      1.81 o
  -1   8  12       12.41       11.16      1.07 o
  -1  -1  13       98.74       87.13      2.98 o
  -1   0  13        0.68        0.33      0.48 o
   0   0  13       15.07       12.76      1.16 o
  -1   1  13       98.66       93.49      3.33 o
   0   1  13      134.73      134.11      4.13 o
  -1   2  13        9.20        9.93      1.11 o
   0   2  13       11.77       11.11      1.19 o
  -1   3  13       11.54       11.61      1.15 o
   0   3  13       52.29       49.26      2.34 o
  -1   4  13       27.93       24.82      1.55 o
   0   4  13       13.65       14.13      1.21 o
 
